# Supplementary material for: Prokaryotic Genome Expansion Is Facilitated by Phages and Plasmids but Impaired by CRISPR
Source: Front Microbiol. 2019 Oct 16;10:2254. doi: 10.3389/fmicb.2019.02254 (PMC6805729; doi:10.3389/fmicb.2019.02254)
Supplement: Supplementary file 4 [file Table_1.xlsx]

## Sheet: Sheet1
Supplementary Table 1: The dataset of prokaryotic genomes and their associations with viruses and plasmids.
host species taxon	host type	host size(mb)	host GC(%)	Plasmid	PlasmidNum	Crispr	VirusNum	Virus
538	Bacteria	2.31684	39.0014	Yes	4	No	0	No
462	Bacteria	1.61743	38.7	No	0	No	0	No
733	Bacteria	2.50603	53.7	No	0	Yes	0	No
772	Bacteria	2.82717	32.8593	Yes	1	No	0	No
833	Bacteria	2.15365	41.7	No	0	Yes	0	No
946	Bacteria	2.26827	27.1	No	0	Yes	0	No
1001534	Bacteria	1.89286	32.3	No	0	Yes	0	No
1001542	Bacteria	1.96861	32.3	No	0	Yes	0	No
1001582	Bacteria	4.00199	45.6938	Yes	1	No	7	Yes
1001583	Bacteria	2.58788	45.5706	Yes	9	No	2	Yes
1001585	Bacteria	5.43435	62.5	No	0	No	1	Yes
1001714	Bacteria	4.97838	64.1	No	0	No	2	Yes
1001989	Bacteria	5.15687	50.6848	Yes	3	No	9	Yes
100225	Bacteria	3.63197	64.3958	Yes	1	Yes	0	No
100226	Bacteria	9.05485	71.982	Yes	2	No	2	Yes
1002672	Bacteria	1.28473	31.7	No	0	No	0	No
1002809	Bacteria	3.98423	38.5903	Yes	1	No	1	Yes
1003191	Bacteria	4.86441	52.2	No	0	Yes	8	Yes
1003195	Bacteria	8.09552	72.9896	Yes	1	No	6	Yes
1003201	Bacteria	1.11237	28.9	No	0	No	0	No
1003202	Bacteria	1.11296	28.9	No	0	No	0	No
100420	Bacteria	3.53238	53.8	No	0	Yes	0	No
1004785	Bacteria	4.48051	44.6	No	0	No	1	Yes
1004786	Bacteria	4.94713	44.6854	Yes	1	No	2	Yes
1004787	Bacteria	4.67488	44.6495	Yes	1	No	2	Yes
1004788	Bacteria	4.60178	44.8	No	0	No	1	Yes
1004901	Bacteria	4.00648	69	No	0	Yes	0	No
1004951	Bacteria	2.03432	41.4	No	0	Yes	1	Yes
1004952	Bacteria	2.18306	41.3	No	0	No	1	Yes
1004954	Bacteria	3.31528	57.2364	No	0	No	1	Yes
1005041	Bacteria	2.09687	41.2	No	0	No	1	Yes
1005042	Bacteria	2.17766	41	No	0	Yes	0	No
1005048	Bacteria	5.1869	59.6	No	0	No	5	Yes
100505	Bacteria	4.63696	64.3	No	0	No	0	No
1005057	Bacteria	0.627953	24.1448	Yes	2	No	0	No
1005058	Bacteria	2.69414	39.8896	Yes	1	Yes	3	Yes
1005090	Bacteria	0.653223	25.7113	Yes	2	No	0	No
100599	Bacteria	6.29644	47.3	No	0	No	0	No
1006006	Archaea	1.84035	42	No	0	Yes	0	No
1006007	Bacteria	5.07529	38.1493	Yes	3	No	0	No
1006155	Bacteria	3.44821	41.5486	No	0	Yes	0	No
1006543	Bacteria	2.9139	32.8	No	0	No	3	Yes
1006551	Bacteria	5.97411	56	No	0	Yes	4	Yes
1006554	Bacteria	3.10099	52.7589	Yes	4	No	3	Yes
1006576	Bacteria	2.0531	31.4	No	0	No	1	Yes
1006579	Bacteria	2.44283	53.3	No	0	Yes	0	No
1006581	Bacteria	0.985433	31.5	No	0	No	0	No
1007064	Bacteria	2.02881	41.3	No	0	Yes	1	Yes
1007105	Bacteria	3.92481	56.8906	Yes	1	No	2	Yes
1007676	Bacteria	2.59056	36.7	No	0	No	4	Yes
1007870	Bacteria	1.03887	41.3	No	0	No	0	No
1007871	Bacteria	1.03844	41.3	No	0	No	0	No
1008297	Bacteria	4.9701	52.217	Yes	1	Yes	7	Yes
1008298	Bacteria	3.26812	57.8	No	0	No	0	No
1008459	Bacteria	1.63856	38.3	No	0	No	1	Yes
100883	Bacteria	4.21474	66.9853	Yes	8	No	0	No
100887	Bacteria	6.89554	62.2948	Yes	3	Yes	0	No
100901	Bacteria	0.95799	32.1	No	0	No	0	No
1009714	Bacteria	6.28332	66.3	No	0	No	6	Yes
1009846	Bacteria	6.46732	66.7142	No	0	No	1	Yes
1009856	Bacteria	0.651306	25.4084	Yes	1	No	0	No
1009857	Bacteria	0.651304	25.4084	Yes	1	No	0	No
1009858	Bacteria	0.651316	25.4084	Yes	1	No	0	No
1009859	Bacteria	0.65131	25.4084	Yes	1	No	0	No
1010	Bacteria	4.65305	39.8	No	0	No	0	No
1010834	Bacteria	4.40793	65.6	No	0	Yes	0	No
1010835	Bacteria	4.4019	65.6	No	0	Yes	0	No
1010836	Bacteria	4.3994	65.6	No	0	Yes	0	No
1010840	Bacteria	1.78103	38.5	No	0	Yes	1	Yes
101211	Bacteria	4.42486	64.8793	Yes	3	No	0	No
101213	Bacteria	4.47062	53.1645	Yes	1	No	0	No
1014	Bacteria	2.28713	35.9	No	0	Yes	0	No
101510	Bacteria	9.70274	66.9735	Yes	3	Yes	0	No
101571	Bacteria	7.46341	67.3817	Yes	1	No	9	Yes
1016987	Bacteria	4.64907	63.5001	Yes	1	No	0	No
1016998	Bacteria	4.85889	52.1	No	0	No	3	Yes
1017	Bacteria	2.83863	40.1	No	0	Yes	0	No
1017264	Bacteria	4.12424	67.7	No	0	No	1	Yes
101784	Bacteria	5.68312	67.3	No	0	Yes	0	No
1019	Bacteria	2.85515	38.8	No	0	Yes	0	No
102608	Bacteria	1.58146	38.8963	Yes	1	No	0	No
102611	Bacteria	1.65056	38.9	No	0	No	0	No
102617	Bacteria	1.62494	38.9939	Yes	1	No	0	No
102618	Bacteria	1.68094	38.8	No	0	No	0	No
102684	Bacteria	1.81829	37.7	No	0	Yes	0	No
1028307	Bacteria	5.28035	54.8	No	0	No	3	Yes
1028416	Bacteria	3.30915	42	No	0	No	0	No
1028566	Archaea	2.17636	36.7	No	0	Yes	0	No
1028567	Archaea	2.22398	36.7	No	0	Yes	0	No
1028799	Bacteria	2.69257	32.8	No	0	No	0	No
1028800	Bacteria	6.45503	61.248	Yes	1	No	2	Yes
1028801	Bacteria	6.41318	61.258	Yes	2	No	3	Yes
1028989	Bacteria	6.33237	60.7	No	0	No	3	Yes
1029718	Bacteria	1.62	28.3	No	0	Yes	4	Yes
1029756	Bacteria	3.65384	63.9	No	0	Yes	1	Yes
1029825	Bacteria	3.29447	57.2357	No	0	No	1	Yes
1029978	Bacteria	4.91363	52.2172	Yes	1	Yes	7	Yes
1029979	Bacteria	4.78149	52.2199	Yes	1	Yes	3	Yes
1029983	Bacteria	4.73745	52.2	No	0	No	4	Yes
1029997	Bacteria	4.75121	52.2	No	0	Yes	1	Yes
1030009	Bacteria	2.97616	38.2	No	0	Yes	6	Yes
1030157	Bacteria	4.12301	63.7	No	0	No	0	No
1030843	Bacteria	2.3399	48.3	No	0	Yes	0	No
1031536	Bacteria	1.5021	29.7	No	0	No	0	No
1031542	Bacteria	1.52498	28.6	No	0	No	0	No
1031564	Bacteria	1.46508	28.2	No	0	No	1	Yes
1031709	Bacteria	2.56028	60	No	0	No	1	Yes
1031710	Bacteria	3.83977	62.3514	Yes	2	No	4	Yes
1031711	Bacteria	5.43026	66.6359	Yes	1	Yes	2	Yes
1031746	Bacteria	1.75338	34	No	0	Yes	0	No
1031753	Bacteria	1.59455	34.6	No	0	Yes	0	No
1031754	Bacteria	1.75226	29.7	No	0	Yes	0	No
1031920	Bacteria	1.75729	29.7	No	0	Yes	0	No
1032066	Bacteria	1.72502	29.6	No	0	Yes	0	No
1032069	Bacteria	1.64189	29.2	No	0	No	1	Yes
1032070	Bacteria	2.10834	27.3605	Yes	1	No	0	No
1032071	Bacteria	2.05591	27.5	No	0	No	0	No
103217	Bacteria	2.69754	71.2	No	0	No	0	No
1032238	Bacteria	3.0376	26.5046	Yes	1	Yes	0	No
1032239	Bacteria	1.96985	27.7	No	0	Yes	0	No
1032240	Bacteria	1.91508	27	No	0	Yes	0	No
1032241	Bacteria	1.91561	28.2	No	0	No	0	No
103263	Bacteria	4.83018	67.3	No	0	No	0	No
103272	Bacteria	4.34813	65.5589	Yes	1	Yes	0	No
1032845	Bacteria	1.27847	32.3	No	0	No	0	No
1033806	Archaea	3.14616	62.77	Yes	1	Yes	2	Yes
1033837	Bacteria	2.35409	37.3604	Yes	2	No	1	Yes
1033922	Bacteria	6.14856	70.4795	Yes	1	No	1	Yes
1033991	Bacteria	6.70365	61.0123	Yes	3	No	1	Yes
1034807	Bacteria	3.56329	32.9006	Yes	1	Yes	0	No
1034809	Bacteria	2.59589	33.8	No	0	Yes	2	Yes
1034836	Bacteria	3.9392	45.8	No	0	No	5	Yes
1035377	Bacteria	4.67457	47.6483	Yes	2	Yes	6	Yes
103572	Bacteria	3.63193	50.1648	Yes	9	Yes	0	No
1035817	Bacteria	2.39576	59.8115	Yes	2	No	0	No
1036172	Bacteria	2.25323	27.1	No	0	No	0	No
1036672	Bacteria	4.42388	54.7927	Yes	1	No	1	Yes
1036673	Bacteria	8.66382	58.4	No	0	No	1	Yes
1036743	Bacteria	4.35283	65.4	No	0	Yes	0	No
103690	Bacteria	7.21179	41.2243	Yes	6	Yes	0	No
103721	Bacteria	8.34027	73.6	No	0	No	0	No
1037409	Bacteria	9.20738	63.7	No	0	No	1	Yes
1037411	Bacteria	1.97301	34.6232	Yes	2	No	0	No
1037911	Bacteria	6.01955	59.9233	Yes	1	No	3	Yes
103796	Bacteria	6.62001	58.373	Yes	1	No	1	Yes
103816	Bacteria	5.30389	67.9	No	0	No	0	No
103855	Bacteria	4.91298	67.1	No	0	No	3	Yes
1038856	Bacteria	3.26182	50	No	0	No	0	No
1038927	Bacteria	5.443	50.6351	Yes	3	Yes	1	Yes
1038929	Bacteria	7.13789	73.1	No	0	Yes	0	No
104087	Bacteria	6.5958	59.4	No	0	No	8	Yes
104102	Bacteria	4.13966	55.6687	Yes	1	No	5	Yes
1041504	Bacteria	1.51556	28	No	0	Yes	0	No
1041522	Bacteria	5.58164	68.1	No	0	No	2	Yes
1041809	Bacteria	1.5864	28.1	No	0	Yes	2	Yes
1041826	Bacteria	3.16243	31.5	No	0	Yes	0	No
1041930	Archaea	2.37844	52.7	No	0	No	0	No
1042156	Bacteria	2.83574	50.7	No	0	Yes	1	Yes
1042163	Bacteria	5.15386	41.0942	Yes	2	No	2	Yes
1042403	Bacteria	1.94311	60.5	No	0	Yes	0	No
1042417	Bacteria	2.55556	27.9	No	0	No	1	Yes
1042876	Bacteria	5.98479	62.3	No	0	No	4	Yes
1042877	Archaea	2.01132	56.1	No	0	Yes	0	No
1042878	Bacteria	8.48086	65.4817	Yes	2	No	1	Yes
104336	Bacteria	3.56814	68.7	No	0	No	0	No
104410	Bacteria	1.5581	35.4	No	0	Yes	0	No
1045010	Bacteria	5.83121	50.5	No	0	Yes	21	Yes
1045808	Bacteria	7.59496	62.3652	Yes	5	Yes	0	No
1045854	Bacteria	1.44147	35.5158	Yes	1	No	0	No
1045855	Bacteria	3.45255	67.7	No	0	Yes	1	Yes
1045856	Bacteria	4.79809	54.5297	Yes	1	No	5	Yes
1045858	Bacteria	3.30805	27.1939	Yes	1	No	2	Yes
104623	Bacteria	4.97176	49.3	No	0	Yes	4	Yes
1046624	Bacteria	2.42147	35.1	No	0	No	4	Yes
1046629	Bacteria	2.13881	39.9243	No	0	Yes	1	Yes
1047172	Bacteria	8.91923	67.3	No	0	Yes	0	No
1048245	Bacteria	4.48206	65.6	No	0	Yes	2	Yes
1048254	Bacteria	5.44601	50.6146	No	0	Yes	12	Yes
1048260	Bacteria	2.40616	54.6	No	0	No	2	Yes
1048332	Bacteria	2.21718	39.9	No	0	Yes	2	Yes
1048396	Archaea	3.10594	66.0045	Yes	1	Yes	0	No
1048689	Bacteria	5.44831	50.4328	Yes	5	Yes	14	Yes
1048834	Bacteria	3.12405	61.5	No	0	Yes	1	Yes
1049565	Bacteria	5.46242	57.3252	Yes	1	No	2	Yes
1049583	Bacteria	2.8426	68.6516	Yes	1	No	0	No
1050107	Bacteria	2.00434	50.1	No	0	Yes	0	No
1050174	Bacteria	2.69207	58.1	No	0	No	0	No
1050219	Bacteria	1.1757	39.0602	Yes	1	No	0	No
1050221	Bacteria	1.16899	38.9599	Yes	1	No	0	No
1051072	Bacteria	2.16726	41.6	No	0	Yes	1	Yes
1051074	Bacteria	1.9299	38.9	No	0	Yes	1	Yes
1051632	Bacteria	3.55121	56.8	No	0	Yes	2	Yes
1051646	Bacteria	5.54034	45.0269	Yes	4	No	0	No
1051650	Bacteria	2.90789	46.4	No	0	No	3	Yes
1051973	Bacteria	5.50211	64.584	Yes	2	Yes	0	No
1051974	Bacteria	2.74267	59	No	0	Yes	0	No
1052	Bacteria	2.83456	56	No	0	Yes	0	No
1052004	Bacteria	2.72181	58.8	No	0	Yes	0	No
1052095	Bacteria	2.72989	58.7	No	0	Yes	1	Yes
105219	Bacteria	4.84299	66.0418	No	0	No	1	Yes
1052585	Bacteria	4.20722	43.8	No	0	No	2	Yes
1052588	Bacteria	4.01195	43.9	No	0	No	1	Yes
1052684	Bacteria	6.23112	44.8	Yes	1	No	3	Yes
1053648	Bacteria	0.138931	58.8	No	0	No	0	No
1053692	Archaea	1.7467	32.9	No	0	Yes	0	No
1054217	Archaea	1.46111	58.3	No	0	No	0	No
1054460	Bacteria	2.19546	39.7968	Yes	1	No	1	Yes
1055524	Bacteria	7.71489	67.3149	No	0	No	3	Yes
1055527	Bacteria	1.66988	38.8905	Yes	1	No	0	No
1055528	Bacteria	1.63776	38.8758	Yes	1	No	0	No
1055529	Bacteria	1.64614	38.8	No	0	No	0	No
1055530	Bacteria	1.61083	38.9968	Yes	1	No	0	No
1055531	Bacteria	1.63613	38.7292	Yes	2	No	0	No
1055532	Bacteria	1.50793	39.253	Yes	2	Yes	0	No
1055533	Bacteria	5.7383	50.6497	Yes	1	Yes	0	No
1055534	Bacteria	5.96779	50.6241	Yes	2	Yes	0	No
1055540	Bacteria	5.73281	50.6534	Yes	2	Yes	0	No
1055541	Bacteria	5.26171	50.6789	Yes	3	Yes	0	No
1055542	Bacteria	5.28438	50.5911	Yes	2	Yes	0	No
1055543	Bacteria	5.47427	50.6331	Yes	1	Yes	0	No
1055544	Bacteria	5.47544	50.6493	Yes	1	Yes	0	No
1055545	Bacteria	5.03034	50.8533	Yes	2	Yes	0	No
105559	Bacteria	3.37329	50.1211	Yes	2	Yes	0	No
1056495	Archaea	1.54685	30	No	0	No	0	No
1063	Bacteria	4.54642	69.1338	Yes	1	Yes	14	Yes
106370	Bacteria	5.43363	70.1	No	0	Yes	0	No
1064535	Bacteria	2.47894	52.8	No	0	Yes	0	No
1064551	Bacteria	4.70765	52.2	No	0	Yes	3	Yes
106553	Bacteria	6.48483	65.3177	Yes	1	No	0	No
106590	Bacteria	8.24694	65.4546	Yes	2	No	0	No
106592	Bacteria	7.2675	62.298	Yes	2	No	3	Yes
106634	Bacteria	2.96936	66	No	0	No	0	No
106648	Bacteria	4.50912	38.1	No	0	No	1	Yes
106649	Bacteria	4.64842	38.3	No	0	No	0	No
106654	Bacteria	4.20508	38.893	Yes	6	No	1	Yes
1068978	Bacteria	7.23739	71.5	No	0	No	1	Yes
1069533	Bacteria	2.00825	37.5743	Yes	1	Yes	4	Yes
1069534	Bacteria	2.06665	43.5	No	0	Yes	4	Yes
1069642	Bacteria	3.98859	49.9	No	0	No	1	Yes
1070130	Bacteria	0.938041	28.9	No	0	No	0	No
1071400	Bacteria	2.56317	44.2381	Yes	3	Yes	3	Yes
1071753	Bacteria	1.05153	41.2643	Yes	1	No	0	No
1071755	Bacteria	1.05188	41.2643	Yes	1	No	0	No
1071759	Bacteria	1.0429	41.3	No	0	No	0	No
1071762	Bacteria	1.04274	41.3	No	0	No	0	No
1071763	Bacteria	1.04274	41.3	No	0	No	0	No
1071766	Bacteria	1.05013	41.2643	Yes	1	No	0	No
1071767	Bacteria	1.05028	41.2643	Yes	1	No	0	No
1071769	Bacteria	1.03926	41.3	No	0	No	0	No
1071770	Bacteria	1.04658	41.2635	Yes	1	No	0	No
1071771	Bacteria	1.04632	41.2634	Yes	1	No	0	No
1071772	Bacteria	1.03884	41.3	No	0	No	0	No
1071773	Bacteria	1.04636	41.2634	Yes	1	No	0	No
1071774	Bacteria	1.04634	41.2636	Yes	1	No	0	No
1071777	Bacteria	1.04622	41.2634	Yes	1	No	0	No
1071783	Bacteria	1.04667	41.2646	Yes	1	No	0	No
1072256	Bacteria	2.41944	65.5	No	0	Yes	0	No
1072459	Bacteria	5.37873	50.5766	Yes	4	No	14	Yes
1072463	Bacteria	3.55565	70.9	No	0	No	0	No
1072467	Bacteria	0.638184	28.214	Yes	1	No	0	No
1072590	Bacteria	4.79853	52.1	No	0	Yes	4	Yes
1072685	Bacteria	1.95907	40.3	No	0	Yes	0	No
1073571	Bacteria	7.91958	51	No	0	Yes	1	Yes
1073996	Archaea	3.33202	58.9	No	0	Yes	0	No
1073999	Bacteria	4.49948	55.7394	Yes	1	No	5	Yes
1074000	Bacteria	4.43687	57.8737	Yes	1	No	2	Yes
107401	Bacteria	3.33327	32	No	0	No	0	No
1074252	Bacteria	2.8323	32.8	No	0	No	2	Yes
1074311	Bacteria	4.91023	44.1654	Yes	1	Yes	0	No
1074467	Bacteria	2.79055	37.5	No	0	Yes	0	No
1074485	Bacteria	2.31041	52.1	No	0	No	0	No
1074889	Bacteria	0.590336	27.523	Yes	1	No	0	No
1074919	Bacteria	2.79207	32.8931	Yes	1	No	16	Yes
1075	Bacteria	3.70609	66.4219	Yes	1	Yes	0	No
1075089	Bacteria	2.34952	40.4	No	0	Yes	0	No
1075106	Bacteria	1.93858	60.5	No	0	Yes	0	No
1075399	Bacteria	0.609561	23.8419	Yes	1	No	0	No
1076	Bacteria	5.26993	65.3	No	0	No	0	No
1076135	Bacteria	4.73628	58.5	No	0	No	0	No
107637	Bacteria	5.23352	51.8	No	0	Yes	0	No
1076550	Bacteria	4.32761	53.9	No	0	No	4	Yes
1076588	Bacteria	3.15364	56.2651	Yes	2	Yes	0	No
1076934	Bacteria	1.97555	37.7	No	0	Yes	2	Yes
1077085	Bacteria	4.82217	52.2609	Yes	1	Yes	0	No
1077464	Bacteria	1.88901	41.2	No	0	No	0	No
1077935	Bacteria	4.63725	65.6106	Yes	4	No	0	No
1077946	Bacteria	8.39304	70.9	No	0	No	0	No
1078021	Bacteria	5.131	50.7523	Yes	3	Yes	0	No
1078032	Bacteria	5.68062	50.6236	Yes	2	Yes	0	No
107806	Bacteria	0.655725	26.3523	Yes	2	No	0	No
1078773	Bacteria	5.61126	61.5	No	0	No	2	Yes
1078905	Archaea	1.8053	37.1	No	0	No	0	No
1079	Bacteria	3.72484	67.9	No	0	Yes	9	Yes
1079985	Bacteria	8.98332	71.2	No	0	Yes	0	No
1079988	Bacteria	3.3299	54.1	No	0	No	0	No
1080068	Bacteria	5.48026	55.9	No	0	Yes	0	No
1080223	Bacteria	2.65799	28	No	0	Yes	0	No
1080228	Bacteria	3.57	47.7	No	0	No	0	No
1080229	Bacteria	3.5701	47.7	No	0	No	0	No
1080230	Bacteria	3.57011	47.7	No	0	No	0	No
1081093	Bacteria	4.63796	52.2	No	0	Yes	1	Yes
1081094	Bacteria	2.68263	38.6	No	0	No	0	No
1081095	Bacteria	2.68263	38.6	No	0	No	0	No
1081646	Bacteria	0.993811	28.2333	Yes	2	No	0	No
1081940	Bacteria	6.37727	61.6	No	0	No	7	Yes
1082704	Bacteria	4.01557	55.1	No	0	No	0	No
1082851	Bacteria	4.52291	67.9	No	0	Yes	0	No
1082931	Bacteria	3.94889	61.3946	Yes	1	No	1	Yes
1082933	Bacteria	7.34395	62.8379	Yes	4	No	0	No
1085623	Bacteria	4.13423	42.3	No	0	No	0	No
1086030	Bacteria	4.82891	50.65	Yes	1	No	0	No
108619	Bacteria	4.53892	52.2	No	0	Yes	1	Yes
1086726	Bacteria	1.51668	31.4	No	0	No	0	No
1087440	Bacteria	5.76661	57.1432	Yes	3	No	12	Yes
1087448	Bacteria	2.81586	47.5	No	0	No	0	No
1087451	Bacteria	2.40296	52.1	No	0	Yes	1	Yes
1087452	Bacteria	2.33794	52.2	No	0	No	0	No
1087453	Bacteria	2.33761	52.2	No	0	No	0	No
1087454	Bacteria	2.27912	52.2	No	0	No	0	No
1088720	Bacteria	2.96034	46.8	No	0	No	0	No
1088721	Bacteria	5.45758	63.0142	Yes	5	No	7	Yes
1088883	Bacteria	1.93864	32.1479	Yes	1	Yes	0	No
1089433	Bacteria	1.93382	32.7	No	0	No	0	No
1089444	Bacteria	5.05287	56.9	No	0	Yes	2	Yes
1089446	Bacteria	2.33763	52.2	No	0	No	0	No
1089456	Bacteria	6.76466	66.1	No	0	No	6	Yes
1089553	Bacteria	2.93906	53.9	No	0	Yes	1	Yes
108980	Bacteria	3.569	40.2065	Yes	2	Yes	0	No
108981	Bacteria	3.24466	42.6363	Yes	1	No	0	No
1090974	Bacteria	2.04525	31.1859	No	0	Yes	0	No
1091041	Bacteria	3.93687	46.5876	Yes	1	No	3	Yes
1091045	Bacteria	2.48863	60	No	0	Yes	0	No
1091046	Bacteria	5.08045	64.1	No	0	No	0	No
1091494	Bacteria	4.79671	48.7	Yes	1	Yes	1	Yes
1091500	Bacteria	4.38012	65.6	No	0	Yes	2	Yes
1091501	Bacteria	4.40659	65.6	No	0	Yes	0	No
109232	Bacteria	1.35345	32.4	No	0	No	0	No
1093099	Bacteria	2.00042	33.1912	Yes	2	Yes	3	Yes
1093787	Bacteria	6.40266	66.3	No	0	Yes	1	Yes
1094170	Bacteria	5.76782	57.1433	Yes	3	No	12	Yes
1094184	Bacteria	4.83758	63.4765	Yes	1	Yes	0	No
1094342	Bacteria	4.73395	61.5	No	0	Yes	0	No
1094466	Bacteria	2.99309	31.4	No	0	No	0	No
1094489	Bacteria	1.59649	41.8	No	0	No	2	Yes
1094497	Bacteria	1.8027	38.8	No	0	No	7	Yes
1094508	Bacteria	2.83741	35.0792	Yes	1	Yes	1	Yes
1094980	Archaea	3.07277	44.6	No	0	No	0	No
1095103	Bacteria	6.62999	58.3731	Yes	1	No	2	Yes
1095685	Bacteria	2.17948	51.7	No	0	No	1	Yes
1095774	Bacteria	4.86713	53.6192	Yes	1	No	4	Yes
1095955	Bacteria	1.1392	52.8	No	0	No	0	No
1096243	Bacteria	2.5875	47.4	No	0	No	0	No
109663	Bacteria	1.27353	34	No	0	No	0	No
1096856	Bacteria	7.20593	73.2965	Yes	2	No	1	Yes
1096868	Bacteria	6.55445	73.5067	Yes	2	No	1	Yes
1096995	Bacteria	4.04223	38.9501	Yes	2	No	3	Yes
1096996	Bacteria	4.05389	38.9193	Yes	1	No	4	Yes
1096997	Bacteria	4.00582	38.9394	Yes	3	No	3	Yes
1097668	Bacteria	8.89641	63.2554	Yes	3	Yes	1	Yes
1097677	Bacteria	3.0636	73	No	0	No	0	No
109790	Bacteria	1.67295	34.4	No	0	Yes	1	Yes
10987	Bacteria	5.43265	35.5156	Yes	1	No	0	No
1100841	Bacteria	3.95737	39	No	0	No	3	Yes
1101443	Bacteria	4.79965	65.1801	Yes	1	No	0	No
1104320	Bacteria	3.28603	57.2354	No	0	No	1	Yes
1104321	Bacteria	3.27751	57.2357	No	0	No	1	Yes
1104322	Bacteria	2.5771	35.8771	Yes	4	No	9	Yes
1104324	Archaea	2.46797	57	No	0	Yes	0	No
1104325	Bacteria	2.84989	37.8496	Yes	1	No	3	Yes
1104326	Bacteria	4.96825	55.1	No	0	No	3	Yes
1104446	Bacteria	1.28362	29.9842	Yes	7	No	0	No
1104678	Bacteria	6.50752	58.6608	Yes	2	No	2	Yes
1104679	Bacteria	6.63	58.3731	Yes	1	No	4	Yes
1105094	Bacteria	1.1098	29	No	0	No	0	No
1105095	Bacteria	1.11145	29	No	0	No	0	No
1105096	Bacteria	1.11145	29	No	0	No	0	No
1105098	Bacteria	1.11197	29	No	0	No	0	No
1105099	Bacteria	1.1121	29	No	0	No	0	No
1105100	Bacteria	1.26984	32.5	No	0	No	1	Yes
1105101	Bacteria	1.27075	32.5	No	0	No	0	No
1105102	Bacteria	1.27008	32.5	No	0	No	1	Yes
1105104	Bacteria	1.25568	32.5	No	0	No	0	No
1105105	Bacteria	1.2672	32.4	No	0	No	1	Yes
1105107	Bacteria	1.15023	31	No	0	No	0	No
1105108	Bacteria	1.30039	32.4	No	0	No	1	Yes
1105109	Bacteria	1.27572	32.5	No	0	No	0	No
1105110	Bacteria	1.32328	32.3282	Yes	1	No	1	Yes
1105111	Bacteria	1.48088	32.4475	Yes	3	No	1	Yes
1105113	Bacteria	1.30547	32.3884	Yes	1	No	1	Yes
1105114	Bacteria	1.2798	32.6	No	0	No	2	Yes
110662	Bacteria	2.51066	59.2	No	0	No	0	No
1107880	Bacteria	2.01726	37.6784	Yes	4	No	0	No
1108595	Bacteria	5.04123	64.3	No	0	Yes	2	Yes
1108972	Bacteria	6.74734	58.2774	Yes	1	No	0	No
1109412	Bacteria	5.36073	53.1	No	0	No	0	No
1109743	Bacteria	6.28798	73.5	No	0	Yes	0	No
111015	Bacteria	3.05161	72.6	No	0	No	1	Yes
1110509	Archaea	2.57103	60.5692	Yes	1	Yes	0	No
1110693	Bacteria	3.9762	51.1	No	0	Yes	0	No
1111068	Bacteria	3.59662	52.3	No	0	No	2	Yes
1111069	Bacteria	2.26349	68.5739	Yes	1	Yes	0	No
1111676	Bacteria	0.919992	35.3	No	0	No	0	No
1111678	Bacteria	2.45735	35.76	Yes	8	No	4	Yes
1111760	Bacteria	2.09787	37.2	No	0	Yes	0	No
1112	Bacteria	3.09036	65.3	No	0	No	0	No
1112204	Bacteria	5.8443	66.9612	Yes	1	Yes	0	No
1112250	Bacteria	1.16937	39	No	0	No	0	No
1112252	Bacteria	1.1722	39.1	No	0	No	0	No
1112254	Bacteria	1.17218	39.1	No	0	No	0	No
1112267	Bacteria	1.17203	39.1	No	0	No	0	No
1112856	Bacteria	0.817176	40	No	0	No	0	No
1112912	Bacteria	3.31609	57.2364	No	0	No	1	Yes
1113728	Bacteria	3.09542	54.7	No	0	No	1	Yes
1114958	Bacteria	4.01986	46.5	No	0	No	4	Yes
1114965	Bacteria	2.17161	41.6	No	0	No	0	No
1114966	Bacteria	2.48962	60	No	0	No	0	No
1114967	Bacteria	2.52289	60.1	No	0	No	0	No
1114969	Bacteria	2.49877	60	No	0	No	0	No
1114970	Bacteria	6.84583	60.8	No	0	No	2	Yes
1114980	Bacteria	1.16048	29.3	No	0	No	0	No
1116211	Bacteria	0.921093	28.5	No	0	No	0	No
1116230	Bacteria	1.48401	34.4	No	0	No	0	No
1116231	Bacteria	2.14276	37.5846	Yes	1	Yes	0	No
1116375	Bacteria	5.45265	44.8552	No	0	No	0	No
1116391	Bacteria	8.73905	58.3	No	0	No	3	Yes
11170	Bacteria	4.40656	65.3317	Yes	1	Yes	0	No
1117313	Bacteria	4.72197	39.186	Yes	1	No	0	No
1117319	Bacteria	4.75241	40.8318	No	0	No	0	No
1117644	Bacteria	0.897443	27.2	No	0	No	0	No
1117645	Bacteria	3.93122	35.8	No	0	No	0	No
1117646	Bacteria	4.09381	35.5	No	0	No	0	No
1117647	Bacteria	4.30023	55.8	No	0	No	0	No
111780	Bacteria	5.54499	36.2677	Yes	5	Yes	1	Yes
111781	Bacteria	5.12595	43.9	No	0	No	0	No
1117941	Bacteria	2.59226	34.8623	Yes	1	No	3	Yes
1117942	Bacteria	2.33766	52.2	No	0	No	0	No
1118153	Bacteria	3.65049	53.9	No	0	Yes	0	No
1118963	Bacteria	5.08104	62.2324	Yes	2	No	0	No
1118964	Bacteria	0.836897	25.9	No	0	No	0	No
1121088	Bacteria	3.367	46.9	No	0	Yes	5	Yes
1121121	Bacteria	5.40014	40.7	No	0	No	2	Yes
1121267	Bacteria	1.93777	31.1968	Yes	2	Yes	0	No
1121308	Bacteria	4.2862	28.7191	Yes	1	Yes	5	Yes
1121335	Bacteria	2.97001	42.3	No	0	Yes	4	Yes
1121336	Bacteria	3.03562	42.2	No	0	Yes	2	Yes
1121353	Bacteria	2.92868	52.4609	Yes	2	No	1	Yes
1121362	Bacteria	3.22201	68.2608	Yes	1	No	0	No
1122214	Bacteria	5.69307	62.3845	Yes	3	No	3	Yes
1122247	Bacteria	5.2691	69.3	No	0	Yes	0	No
112234	Bacteria	4.89062	35.4673	Yes	1	Yes	0	No
1122984	Bacteria	2.67417	43.4621	No	0	Yes	0	No
1123015	Bacteria	6.31705	66.5	No	0	Yes	2	Yes
1123016	Bacteria	4.38348	64.7	No	0	Yes	1	Yes
1123269	Bacteria	6.5803	66.6748	Yes	1	No	4	Yes
1123366	Bacteria	4.76895	54.7023	Yes	1	No	0	No
1123383	Bacteria	2.16986	38.7	No	0	Yes	0	No
1123384	Bacteria	2.16517	49.5	No	0	Yes	0	No
1123519	Bacteria	4.17412	63.2	No	0	No	1	Yes
1123523	Bacteria	2.86886	32.8704	Yes	1	No	4	Yes
1123862	Bacteria	5.73989	56.8079	Yes	6	No	2	Yes
1123863	Bacteria	4.90814	53.2829	Yes	1	No	5	Yes
1124626	Bacteria	6.0663	65.5231	Yes	1	No	0	No
1124835	Bacteria	5.45907	37.1	No	0	Yes	0	No
1124917	Bacteria	4.79717	52.1	No	0	Yes	4	Yes
1124936	Bacteria	4.95148	52.1153	Yes	3	Yes	5	Yes
1124956	Bacteria	4.59239	52.2	No	0	Yes	0	No
1124958	Bacteria	4.97282	51.9579	Yes	2	Yes	7	Yes
1124959	Bacteria	4.75601	52.2	No	0	Yes	2	Yes
1124961	Bacteria	4.55558	52.3	No	0	No	2	Yes
1124962	Bacteria	5.09183	52.2211	Yes	2	Yes	5	Yes
1124983	Bacteria	6.86798	63.4	No	0	No	3	Yes
1124991	Bacteria	3.79954	51.1	No	0	Yes	5	Yes
1124992	Bacteria	1.01733	23.7	No	0	No	0	No
1125411	Bacteria	1.71415	37.4	No	0	No	0	No
1125630	Bacteria	5.68232	57.1373	Yes	6	No	8	Yes
1125847	Bacteria	4.57742	61.8736	Yes	2	No	2	Yes
1126011	Bacteria	2.90156	38	No	0	No	0	No
1126211	Bacteria	4.23862	45.9	No	0	No	5	Yes
1126833	Bacteria	5.74997	52.5	No	0	Yes	0	No
1127122	Bacteria	1.65654	38.6067	Yes	1	Yes	0	No
1127134	Bacteria	6.19465	68.4	No	0	No	0	No
1127744	Bacteria	4.12041	43.9	No	0	No	1	Yes
1128330	Bacteria	6.81086	62.193	Yes	2	No	0	No
1128331	Bacteria	6.9138	62.2408	Yes	4	No	0	No
1128334	Bacteria	7.08339	62.138	Yes	3	No	0	No
1128398	Bacteria	3.10825	29.899	Yes	1	Yes	0	No
1129117	Bacteria	4.69181	52.2	No	0	Yes	0	No
1129369	Bacteria	0.83748	25.9	No	0	No	0	No
1129794	Bacteria	5.41369	40.4	No	0	No	1	Yes
1130798	Bacteria	2.43461	46.1307	Yes	1	Yes	2	Yes
1130804	Bacteria	2.15081	39.7	No	0	No	1	Yes
1130828	Bacteria	6.0599	66.7685	Yes	1	No	7	Yes
1130829	Bacteria	5.87409	66.8681	Yes	1	No	0	No
113107	Bacteria	2.16146	41.9	No	0	No	0	No
1131442	Bacteria	6.45052	65.7699	Yes	1	No	0	No
1131462	Bacteria	3.09205	44.3	No	0	No	2	Yes
1132496	Bacteria	2.40758	40.2163	Yes	1	Yes	4	Yes
1132507	Bacteria	4.94978	51.8911	Yes	1	Yes	6	Yes
1132508	Bacteria	5.25714	64	No	0	No	3	Yes
1133568	Bacteria	2.76548	27.8	No	0	No	1	Yes
1133592	Bacteria	0.263431	30.2	No	0	No	0	No
1133671	Bacteria	1.89925	32.3	No	0	Yes	0	No
1133849	Bacteria	9.43635	68	No	0	Yes	0	No
1133852	Bacteria	5.43741	50.6346	Yes	3	Yes	9	Yes
1133853	Bacteria	5.38971	50.651	Yes	2	Yes	10	Yes
1134435	Bacteria	4.17175	66.4	No	0	No	4	Yes
1134454	Bacteria	2.54977	60.1523	Yes	1	No	0	No
1134456	Bacteria	4.07959	47.4898	No	0	No	2	Yes
1134687	Bacteria	6.41857	55.8754	Yes	3	Yes	3	Yes
1134782	Bacteria	5.43817	50.5424	Yes	3	Yes	9	Yes
113557	Bacteria	3.09656	46.3423	Yes	1	Yes	0	No
1136179	Bacteria	6.37142	62.5	Yes	1	No	0	No
113653	Archaea	1.77009	53.1	No	0	Yes	0	No
1136873	Bacteria	4.21563	43.5	No	0	No	3	Yes
1136880	Bacteria	6.0616	65.6	No	0	No	0	No
1136941	Bacteria	4.42873	68	No	0	No	2	Yes
1137606	Bacteria	4.24704	39.5637	Yes	1	Yes	0	No
1137651	Bacteria	5.39869	64.6642	Yes	2	Yes	2	Yes
1138308	Bacteria	4.26867	57.1	No	0	Yes	3	Yes
1138382	Bacteria	5.4097	68.1	No	0	No	0	No
1138383	Bacteria	5.50109	68.1	No	0	No	1	Yes
1138384	Bacteria	3.55485	39.2	No	0	Yes	1	Yes
1138452	Bacteria	5.88396	37.7979	Yes	10	No	0	No
1138822	Bacteria	2.09586	39.8	No	0	No	0	No
1138871	Bacteria	5.66209	67.9502	Yes	2	No	1	Yes
1138877	Bacteria	4.4212	65.6	No	0	Yes	1	Yes
114	Bacteria	8.99889	67.4	No	0	Yes	0	No
1140	Bacteria	2.74227	55.456	Yes	1	No	1	Yes
114090	Bacteria	2.31204	38.6501	Yes	3	Yes	0	No
114186	Bacteria	0.174018	17.6	No	0	No	0	No
1141883	Bacteria	7.52302	65.5009	Yes	2	No	0	No
1142394	Bacteria	3.88438	73.2311	Yes	1	Yes	0	No
1142511	Bacteria	0.719535	25.2	No	0	No	0	No
1143323	Bacteria	1.0672	37.8557	Yes	1	No	0	No
1144275	Bacteria	10.0806	69.9	No	0	No	1	Yes
1144748	Bacteria	2.49614	43.4	No	0	No	1	Yes
114527	Bacteria	1.81583	41	No	0	No	0	No
1145276	Bacteria	4.66282	37.2	No	0	No	4	Yes
114615	Bacteria	7.45659	65.5	No	0	No	1	Yes
1146883	Bacteria	4.87534	72.9	No	0	No	0	No
1147	Bacteria	3.73889	47.5391	Yes	3	Yes	0	No
1147128	Bacteria	2.1673	60.1	No	0	Yes	0	No
1147129	Bacteria	3.06995	44.6	No	0	No	1	Yes
1147130	Bacteria	2.30768	40.4	No	0	Yes	1	Yes
1147161	Bacteria	4.21561	43.5	No	0	No	3	Yes
1147786	Bacteria	7.18856	58.9659	Yes	1	No	3	Yes
1148	Bacteria	3.5711	47.7	No	0	No	0	No
114880	Bacteria	0.849456	33.7	No	0	No	0	No
114881	Bacteria	0.776661	27	No	0	No	0	No
114885	Bacteria	0.919297	24.0607	Yes	1	No	0	No
1149133	Bacteria	6.24295	65.4521	Yes	1	No	3	Yes
1149952	Bacteria	3.43475	57.0638	No	0	No	0	No
1149953	Bacteria	3.56281	57.1733	No	0	No	0	No
1150389	Bacteria	3.07421	30.7	No	0	No	0	No
1150423	Bacteria	2.63567	58.5	No	0	Yes	2	Yes
1150460	Bacteria	2.33723	56.3	No	0	No	0	No
1150461	Bacteria	3.15835	64.6	No	0	Yes	4	Yes
1150468	Bacteria	1.79786	48.6	No	0	No	1	Yes
1150469	Bacteria	3.87629	64.7	No	0	Yes	5	Yes
1150475	Bacteria	3.91032	46.6	No	0	No	1	Yes
1150476	Bacteria	3.88953	46.7	No	0	No	2	Yes
1150601	Bacteria	5.84675	61.8	No	0	No	3	Yes
1150615	Bacteria	5.42735	64.3841	Yes	2	No	2	Yes
1150621	Bacteria	3.17573	40.9	No	0	Yes	0	No
1150773	Bacteria	1.81197	38.6	No	0	No	6	Yes
1151001	Bacteria	4.76959	52.1411	Yes	1	No	0	No
1151116	Bacteria	5.6568	52.1505	Yes	3	No	8	Yes
1154756	Bacteria	5.47469	55.7	No	0	Yes	2	Yes
1155071	Bacteria	2.01563	37.1	No	0	Yes	0	No
115545	Bacteria	2.31705	40.5	No	0	Yes	0	No
115561	Bacteria	3.93343	60.2	No	0	Yes	0	No
1155766	Bacteria	3.01978	38.3424	Yes	3	No	5	Yes
1155777	Bacteria	4.24277	45.9	No	0	No	4	Yes
1156431	Bacteria	1.99257	42.1	No	0	Yes	0	No
1156433	Bacteria	2.02358	42.1	No	0	No	0	No
1156913	Bacteria	8.98209	68.9996	Yes	1	No	0	No
1156937	Bacteria	2.47667	41.5	No	0	Yes	0	No
115711	Bacteria	1.23439	40.6	No	0	No	0	No
115713	Bacteria	1.23023	40.6	No	0	No	0	No
1157947	Bacteria	1.7499	46.4	No	0	Yes	0	No
1157948	Bacteria	1.84373	46.2	No	0	Yes	0	No
1157951	Bacteria	4.40211	41.3	No	0	Yes	4	Yes
115808	Bacteria	7.7971	65.2	No	0	No	0	No
1158459	Bacteria	4.90211	53.7	No	0	No	1	Yes
1159197	Bacteria	0.96411	31.6	No	0	No	0	No
1159198	Bacteria	0.953989	31.6	No	0	No	0	No
1159199	Bacteria	0.986257	31.6	No	0	No	0	No
1159200	Bacteria	0.965525	31.6	No	0	No	0	No
1159201	Bacteria	0.939844	31.6	No	0	No	0	No
1159202	Bacteria	0.938869	31.6	No	0	No	0	No
1159203	Bacteria	0.976412	31.6	No	0	No	0	No
1159204	Bacteria	0.92665	31.6	No	0	No	0	No
1159327	Bacteria	1.76081	58.3	No	0	No	0	No
1159491	Bacteria	4.47376	56.8337	Yes	2	Yes	3	Yes
1159554	Bacteria	4.6284	57.7574	Yes	1	Yes	7	Yes
1159613	Bacteria	4.36411	57.7	No	0	Yes	4	Yes
115981	Bacteria	4.61953	52.3	No	0	Yes	0	No
1160717	Bacteria	4.78805	52.1137	Yes	1	Yes	3	Yes
1160720	Bacteria	4.6862	43.6	No	0	No	0	No
1160721	Bacteria	2.9685	42.6226	No	0	Yes	4	Yes
1160765	Bacteria	4.67366	52.3	No	0	Yes	0	No
1160769	Bacteria	4.98976	52.2056	Yes	6	No	0	No
1160784	Bacteria	0.112031	16.6	No	0	No	0	No
1161911	Bacteria	2.36587	52	No	0	Yes	0	No
1162668	Bacteria	2.55954	50	No	0	No	0	No
1163389	Bacteria	1.8472	32.2	No	0	No	0	No
1163399	Bacteria	4.76916	66.8	No	0	No	5	Yes
1163617	Bacteria	3.21721	56.1162	Yes	1	No	0	No
1163730	Archaea	1.31921	37.5	No	0	Yes	0	No
1163739	Bacteria	1.66572	38.8	No	0	No	0	No
1163740	Bacteria	1.66346	38.8	No	0	No	0	No
1163741	Bacteria	1.61691	38.9	No	0	No	0	No
1163742	Bacteria	1.66068	39	No	0	No	0	No
1163743	Bacteria	1.60758	39.0866	Yes	1	No	0	No
1163745	Bacteria	1.84779	35.5778	Yes	1	No	2	Yes
1163748	Bacteria	3.98948	57.4	No	0	No	0	No
1163752	Bacteria	0.352068	26.2	No	0	No	0	No
1165892	Bacteria	2.05073	36.8506	Yes	3	No	3	Yes
1166016	Bacteria	5.16441	50.4	No	0	Yes	0	No
1166130	Bacteria	5.15503	53.973	Yes	1	No	3	Yes
1166950	Bacteria	7.73898	66.24	Yes	2	Yes	0	No
1167006	Bacteria	4.02351	45.389	Yes	1	Yes	0	No
1167629	Bacteria	1.96301	60.6	No	0	Yes	0	No
1168034	Bacteria	5.13208	41.3	No	0	No	0	No
1168287	Bacteria	5.61363	67.9	No	0	No	0	No
1168290	Bacteria	1.9386	60.5	No	0	Yes	0	No
1168865	Bacteria	2.36982	52.1	No	0	Yes	0	No
1170318	Bacteria	2.52614	63.5	No	0	Yes	2	Yes
1170562	Bacteria	6.96039	39.8015	Yes	3	Yes	0	No
1171373	Bacteria	3.65617	68.8	No	0	Yes	1	Yes
1171376	Bacteria	5.01706	52.2438	Yes	3	Yes	6	Yes
1171377	Bacteria	2.40785	41	No	0	Yes	2	Yes
1172205	Bacteria	3.69714	62.7	No	0	No	0	No
1172562	Bacteria	2.1014	38.5221	Yes	1	Yes	0	No
1172567	Bacteria	7.7836	71.5541	Yes	2	Yes	0	No
1173022	Bacteria	5.62041	40.1979	Yes	8	Yes	0	No
1173025	Bacteria	4.68111	58.5	No	0	Yes	0	No
1173026	Bacteria	5.88271	43.3899	Yes	4	Yes	0	No
1173027	Bacteria	7.96651	46.2006	Yes	8	Yes	0	No
1173064	Bacteria	1.4816	41.6	No	0	No	0	No
1173263	Bacteria	3.58373	40.6019	Yes	2	Yes	0	No
1173270	Bacteria	5.64533	60.6	No	0	No	0	No
1173273	Bacteria	5.83315	60.4	No	0	No	0	No
1173280	Bacteria	5.83886	60.4	No	0	No	0	No
1173283	Bacteria	5.81008	60.4	No	0	No	0	No
1173284	Bacteria	5.92681	60.3	No	0	No	0	No
1173288	Bacteria	5.88221	60.4	No	0	No	0	No
1173427	Bacteria	4.80881	52.174	Yes	1	Yes	4	Yes
1173456	Bacteria	4.77488	52.2	No	0	Yes	0	No
1173457	Bacteria	4.72746	52.3	No	0	Yes	0	No
1173459	Bacteria	4.72757	52.3	No	0	Yes	0	No
1173461	Bacteria	4.72757	52.3	No	0	Yes	0	No
1173798	Bacteria	4.80545	52.1	No	0	Yes	1	Yes
1173939	Bacteria	5.12906	52.1457	Yes	1	Yes	7	Yes
1174529	Bacteria	1.26824	36.6	No	0	No	0	No
1175631	Bacteria	5.04323	50.6	No	0	Yes	3	Yes
1176492	Bacteria	6.82073	68.1733	Yes	2	No	3	Yes
1176587	Bacteria	5.62773	44.5	No	0	Yes	0	No
1176649	Bacteria	5.41632	59.2182	Yes	3	No	0	No
1177180	Bacteria	6.12245	53.717	Yes	2	No	9	Yes
1177574	Bacteria	3.91301	41.7803	No	0	No	0	No
1178482	Bacteria	4.75749	58.5	No	0	No	0	No
1178515	Bacteria	5.0126	48.9	No	0	No	0	No
1178516	Bacteria	5.79768	52.7	No	0	Yes	0	No
1178537	Bacteria	3.63773	41.5	No	0	Yes	8	Yes
1178778	Bacteria	4.63996	39.7	No	0	No	0	No
1179773	Bacteria	9.36065	72.2	No	0	Yes	0	No
118062	Archaea	2.46957	38.4824	Yes	1	Yes	0	No
118101	Bacteria	0.636266	25.5	No	0	No	0	No
118109	Bacteria	0.642929	25.3	No	0	No	0	No
118110	Bacteria	0.607835	25.8	No	0	No	0	No
118163	Bacteria	4.98682	45.2	No	0	Yes	0	No
1182174	Bacteria	4.85598	52.1286	Yes	2	Yes	0	No
1182176	Bacteria	4.8085	52.1625	Yes	1	Yes	0	No
1182177	Bacteria	4.85762	52.1164	Yes	1	Yes	0	No
1182178	Bacteria	4.80837	52.1626	Yes	1	Yes	0	No
1182180	Bacteria	4.72656	52.2	No	0	Yes	0	No
1182181	Bacteria	4.80848	52.1625	Yes	1	Yes	0	No
1182183	Bacteria	4.8085	52.1625	Yes	1	Yes	0	No
1182188	Bacteria	4.80848	52.1625	Yes	1	Yes	0	No
1182190	Bacteria	4.80849	52.1625	Yes	1	Yes	0	No
1182191	Bacteria	4.72656	52.2	No	0	Yes	0	No
1182193	Bacteria	4.72656	52.2	No	0	Yes	0	No
1182263	Bacteria	1.37862	32.5	No	0	No	0	No
1182568	Bacteria	2.97198	62.6	No	0	No	0	No
1182571	Bacteria	3.53144	67.4	No	0	No	1	Yes
1182590	Bacteria	4.68634	62.3	No	0	Yes	2	Yes
1183377	Archaea	1.73689	42.3	No	0	Yes	0	No
1183378	Bacteria	1.85872	31.0956	Yes	4	Yes	0	No
1183379	Bacteria	1.87224	31.0718	Yes	1	Yes	3	Yes
1183380	Bacteria	1.73317	31.3357	Yes	1	No	0	No
1183391	Bacteria	4.9038	52.1069	Yes	2	Yes	0	No
1183393	Bacteria	4.80846	52.1625	Yes	1	Yes	0	No
1183438	Bacteria	4.72479	60.5	No	0	Yes	2	Yes
1184251	Archaea	1.35632	55.6	No	0	No	0	No
1184252	Bacteria	1.98089	41.4	No	0	No	0	No
1184253	Bacteria	1.47758	41.6	No	0	No	0	No
1184267	Bacteria	2.65789	41.9	No	0	Yes	1	Yes
1185653	Bacteria	3.80462	43.1411	Yes	2	Yes	0	No
1185654	Archaea	1.90983	40.8	No	0	Yes	0	No
1186051	Bacteria	0.632588	25.7281	Yes	1	No	0	No
1187956	Bacteria	1.84852	39.1	No	0	Yes	1	Yes
1188256	Bacteria	4.34793	66.9181	Yes	2	Yes	8	Yes
1188319	Bacteria	2.71723	55.9	No	0	No	0	No
1189303	Bacteria	0.285352	20.9	No	0	No	0	No
1189310	Bacteria	8.97351	70.6	No	0	Yes	0	No
1191061	Bacteria	6.56168	55.5213	Yes	2	Yes	5	Yes
1191062	Bacteria	5.64935	61.5015	Yes	1	No	4	Yes
1191523	Bacteria	3.30041	41.3	No	0	Yes	0	No
119206	Bacteria	2.03385	47.6	No	0	Yes	1	Yes
119219	Bacteria	6.95311	63.5606	Yes	3	No	0	No
1192196	Bacteria	4.04375	43.9	No	0	No	2	Yes
1192197	Bacteria	5.38082	39.5	No	0	No	1	Yes
1192854	Bacteria	7.78386	52.9	No	0	No	0	No
1192864	Bacteria	4.21628	39.6046	Yes	1	Yes	0	No
1193292	Bacteria	5.38671	57.4	No	0	Yes	1	Yes
1193499	Bacteria	6.0772	61.8	No	0	No	6	Yes
1193501	Bacteria	6.24383	66.5	No	0	Yes	2	Yes
1193502	Bacteria	3.02984	41.3	No	0	No	0	No
1193576	Bacteria	2.75707	32.7942	Yes	2	No	1	Yes
1193712	Bacteria	0.603949	28.3829	Yes	1	No	0	No
1193713	Bacteria	5.83931	40.4	No	0	No	0	No
1193729	Bacteria	1.48119	34.1	No	0	No	0	No
1193806	Bacteria	1.45233	47.3	No	0	No	2	Yes
1193807	Bacteria	1.4319	47.1	No	0	Yes	0	No
1194085	Bacteria	2.72831	32.9	No	0	No	1	Yes
1194154	Bacteria	4.60385	52.3	No	0	Yes	3	Yes
1194159	Bacteria	5.10298	52.0761	Yes	3	Yes	6	Yes
1194424	Bacteria	2.179	45.9583	Yes	5	Yes	1	Yes
1194526	Bacteria	2.56072	32.6547	Yes	8	No	2	Yes
1194971	Bacteria	1.97836	33.0757	Yes	2	Yes	1	Yes
1195464	Bacteria	6.69453	34.9245	Yes	7	Yes	9	Yes
119602	Bacteria	2.2552	39.8	No	0	Yes	0	No
1196031	Bacteria	5.84861	40.8428	Yes	1	No	2	Yes
1196094	Bacteria	2.52798	41.3	No	0	No	1	Yes
1196095	Bacteria	3.13941	33.6	No	0	Yes	4	Yes
1196159	Bacteria	2.97154	38	No	0	No	0	No
1196160	Bacteria	2.97586	38	No	0	No	0	No
1196161	Bacteria	2.9744	38	No	0	No	1	Yes
1196162	Bacteria	2.97585	38	No	0	No	0	No
1196163	Bacteria	3.01794	38	No	0	No	0	No
1196164	Bacteria	3.01794	38	No	0	No	0	No
1196165	Bacteria	2.94223	38	No	0	Yes	0	No
1196166	Bacteria	2.94223	38	No	0	Yes	0	No
1196167	Bacteria	2.91092	38	No	0	No	0	No
1196168	Bacteria	2.91092	38	No	0	No	0	No
1196169	Bacteria	2.87028	38	No	0	Yes	0	No
1196170	Bacteria	2.87028	38	No	0	Yes	0	No
1196171	Bacteria	2.97911	37.9	No	0	No	0	No
1196172	Bacteria	2.97911	37.9	No	0	No	0	No
1196173	Bacteria	2.97911	37.9	No	0	No	0	No
1196174	Bacteria	2.908	38	No	0	No	0	No
1196175	Bacteria	2.908	38	No	0	No	0	No
1196176	Bacteria	2.99435	38	No	0	No	2	Yes
1196177	Bacteria	3.00027	38	No	0	No	0	No
1196178	Bacteria	3.03221	38	No	0	No	0	No
1196179	Bacteria	3.03221	38	No	0	No	0	No
1196180	Bacteria	2.99925	38	No	0	No	0	No
1196181	Bacteria	2.99933	38	No	0	No	0	No
1196182	Bacteria	3.03262	38	No	0	No	0	No
1196183	Bacteria	3.03262	38	No	0	No	3	Yes
1196184	Bacteria	3.03262	38	No	0	No	3	Yes
1196185	Bacteria	2.99933	38	No	0	No	0	No
1196186	Bacteria	2.95458	38	No	0	No	0	No
1196187	Bacteria	2.99931	38	No	0	No	0	No
1196188	Bacteria	3.03262	38	No	0	No	3	Yes
1196189	Bacteria	2.99821	38	No	0	No	0	No
1196190	Bacteria	2.99821	38	No	0	No	2	Yes
1196191	Bacteria	2.99933	38	No	0	No	0	No
1196192	Bacteria	2.99933	38	No	0	No	0	No
1196193	Bacteria	2.96752	37.9	No	0	No	0	No
1196194	Bacteria	2.9675	37.9	No	0	No	0	No
1196195	Bacteria	2.96533	37.9	No	0	No	0	No
1196325	Bacteria	6.2607	61.4	No	0	No	2	Yes
1196835	Bacteria	4.70906	62.7	No	0	No	2	Yes
1197325	Bacteria	0.650228	33.9	No	0	No	0	No
1197717	Bacteria	3.58519	54.8	No	0	Yes	3	Yes
1197719	Bacteria	4.77354	51.2793	Yes	1	Yes	7	Yes
1198114	Bacteria	5.50398	59.968	Yes	5	No	1	Yes
1198232	Bacteria	2.65543	41.9834	Yes	1	Yes	0	No
1198449	Archaea	1.59599	56.7	No	0	Yes	0	No
119856	Bacteria	1.86244	32.3	No	0	Yes	0	No
119857	Bacteria	1.89278	32.2	No	0	Yes	0	No
119858	Bacteria	4.83229	45.2	No	0	No	0	No
1198627	Bacteria	4.68787	64.3	No	0	No	0	No
1198676	Bacteria	2.02709	36.8	No	0	Yes	0	No
119912	Bacteria	4.75159	52.2	No	0	Yes	4	Yes
1199150	Bacteria	5.55147	57.2718	Yes	1	No	3	Yes
1199187	Bacteria	4.82942	69.3	No	0	No	0	No
1199191	Bacteria	3.45517	38.2	No	0	Yes	0	No
1199245	Bacteria	1.44114	43.3	No	0	No	0	No
119981	Bacteria	3.04433	68.3	No	0	Yes	0	No
1200352	Bacteria	2.75123	67	No	0	Yes	1	Yes
120045	Bacteria	2.21373	46.1929	Yes	4	Yes	0	No
1200752	Bacteria	5.58883	50.6263	Yes	3	Yes	0	No
1200792	Bacteria	6.64344	46.9	No	0	No	1	Yes
1201010	Bacteria	2.78954	32.9	No	0	No	3	Yes
1201032	Bacteria	1.6353	30.5	No	0	Yes	0	No
120107	Bacteria	4.54757	64.4911	Yes	6	No	0	No
1201292	Bacteria	3.04813	37.3559	Yes	2	No	4	Yes
1201294	Archaea	2.78977	60.6	No	0	Yes	0	No
1202450	Bacteria	4.23576	63.9	No	0	No	1	Yes
1202536	Bacteria	0.162589	14	No	0	No	0	No
1202537	Bacteria	0.162504	14.2	No	0	No	0	No
1202538	Bacteria	0.166163	14.2	No	0	No	0	No
1202539	Bacteria	0.157543	14.6	No	0	No	0	No
1202540	Bacteria	0.159923	15.6	No	0	No	0	No
1203599	Bacteria	5.44554	68	No	0	No	0	No
1203670	Bacteria	2.06311	35.6	No	0	Yes	1	Yes
1204342	Bacteria	4.04304	43.9	No	0	No	2	Yes
1204343	Bacteria	7.58547	45.7	No	0	No	1	Yes
1204414	Bacteria	3.3094	53.8	No	0	No	0	No
120576	Bacteria	3.33103	57.2716	No	0	No	1	Yes
1205910	Bacteria	5.84821	69.6	No	0	Yes	1	Yes
1206105	Bacteria	3.0625	37.4365	Yes	2	Yes	5	Yes
1206109	Bacteria	0.358242	26.2	No	0	No	0	No
1206777	Bacteria	5.01882	58.7	No	0	No	1	Yes
1206780	Bacteria	4.37671	65.6	No	0	Yes	0	No
1207075	Bacteria	6.18339	60.1	No	0	No	0	No
1207470	Bacteria	1.83113	38.5	No	0	Yes	5	Yes
1207504	Bacteria	7.95679	67.2873	Yes	1	No	2	Yes
1207542	Bacteria	2.26167	62.6	No	0	No	0	No
1208104	Bacteria	4.78843	60.6889	Yes	1	No	2	Yes
1208308	Bacteria	5.24585	44.7296	No	0	No	0	No
1208320	Bacteria	3.76405	46.6	No	0	No	0	No
1208324	Bacteria	4.96939	65.7311	Yes	5	No	3	Yes
1208611	Bacteria	4.5476	52.3	No	0	Yes	3	Yes
1208622	Bacteria	4.80848	52.1625	Yes	1	Yes	0	No
1208623	Bacteria	4.8085	52.1608	Yes	1	Yes	0	No
1208629	Bacteria	4.80849	52.1625	Yes	1	Yes	0	No
1208630	Bacteria	4.80848	52.1625	Yes	1	Yes	0	No
1208658	Bacteria	5.09182	68.4	No	0	No	0	No
1208660	Bacteria	4.89957	67.7798	Yes	1	No	1	Yes
1208918	Bacteria	0.82193	31	No	0	No	0	No
1208919	Bacteria	0.833125	30.2	No	0	No	0	No
1208920	Bacteria	0.810172	31.2	No	0	No	0	No
1208921	Bacteria	0.82214	32.4	No	0	No	0	No
1208922	Bacteria	0.820029	32.5	No	0	No	0	No
1208923	Bacteria	0.820037	32.5	No	0	No	0	No
1209989	Bacteria	2.75987	37.5	No	0	Yes	4	Yes
1210454	Bacteria	3.28543	57.2354	No	0	No	1	Yes
1211025	Bacteria	4.72658	55.1	No	0	No	3	Yes
1211326	Bacteria	7.9596	48.3	No	0	Yes	0	No
1211705	Bacteria	5.10352	45.3292	No	0	No	1	Yes
1211776	Bacteria	1.64148	30.5	No	0	Yes	0	No
1212491	Bacteria	4.43489	38.3339	Yes	2	No	0	No
1212765	Bacteria	0.756845	39.3	No	0	No	0	No
121292	Bacteria	5.05615	64.6794	Yes	1	No	1	Yes
1213463	Bacteria	0.817313	40	No	0	No	0	No
1214179	Bacteria	2.29236	41	No	0	Yes	3	Yes
1214242	Bacteria	8.37729	72.5501	Yes	2	No	0	No
1214604	Bacteria	4.51696	53	No	0	Yes	0	No
1214915	Bacteria	7.11917	67.3	No	0	No	0	No
1215031	Bacteria	2.84387	41.9	No	0	No	0	No
1215087	Bacteria	6.38243	61.4432	Yes	1	No	3	Yes
1215088	Bacteria	5.95611	62.5649	Yes	1	No	5	Yes
1215089	Bacteria	3.42489	40.1	No	0	No	1	Yes
1215343	Bacteria	1.50466	35.4	No	0	No	1	Yes
1215914	Bacteria	3.1321	46.2533	Yes	1	Yes	5	Yes
1216932	Bacteria	3.61702	29.4714	No	0	Yes	2	Yes
1216976	Bacteria	6.68358	67.5	No	0	No	2	Yes
121719	Bacteria	5.6697	63.3371	Yes	1	Yes	1	Yes
12172	Bacteria	2.56272	36	No	0	No	0	No
1217420	Bacteria	1.8918	50.1	No	0	Yes	0	No
1217721	Bacteria	4.83118	65	No	0	No	0	No
1217737	Bacteria	6.33463	35.1765	Yes	6	No	9	Yes
1217984	Bacteria	5.38232	35.4535	Yes	4	No	0	No
1218175	Bacteria	6.43837	35.0432	Yes	8	No	13	Yes
1218176	Bacteria	1.17955	39.06	Yes	1	No	0	No
1218353	Bacteria	1.14715	39.1	No	0	No	0	No
1218354	Bacteria	1.17598	39.0605	Yes	1	No	0	No
1218355	Bacteria	1.16494	38.9605	Yes	1	No	0	No
1218356	Bacteria	1.14834	38.9599	Yes	1	No	0	No
1218357	Bacteria	1.16894	38.7619	Yes	1	No	0	No
1218358	Bacteria	1.17982	39.0603	Yes	1	No	0	No
1218493	Bacteria	2.01894	35.8	No	0	Yes	0	No
1218494	Bacteria	1.86723	36.7682	Yes	1	Yes	0	No
1218933	Bacteria	4.84277	52.2	No	0	Yes	2	Yes
1219035	Bacteria	4.3581	61.2	No	0	No	0	No
1219058	Bacteria	3.98341	64.5923	Yes	1	No	0	No
1219061	Bacteria	5.00716	46.7086	No	0	No	0	No
1219067	Bacteria	5.17515	45.0766	No	0	No	3	Yes
1219076	Bacteria	5.14664	44.7	No	0	No	4	Yes
1220533	Bacteria	4.14684	43.6	No	0	No	3	Yes
1220595	Bacteria	3.67096	51.9	No	0	Yes	0	No
1221328	Bacteria	4.19364	43.5	No	0	No	4	Yes
1221500	Bacteria	4.23067	39.3	No	0	No	1	Yes
1221522	Bacteria	6.99815	59	No	0	No	4	Yes
1221524	Bacteria	10.2469	71.3	No	0	Yes	0	No
1222016	Bacteria	2.90563	35.1	No	0	Yes	0	No
1222034	Bacteria	2.52478	41.1	No	0	Yes	3	Yes
12228	Bacteria	2.56461	32.0512	Yes	6	No	0	No
1223515	Bacteria	2.68131	68.6	No	0	Yes	0	No
1223566	Bacteria	7.8335	63.6	No	0	No	0	No
1223802	Bacteria	3.80265	63.3	No	0	Yes	0	No
1224162	Bacteria	2.72922	67.7994	Yes	2	No	0	No
1224163	Bacteria	2.83355	66.6124	Yes	1	No	0	No
1224164	Bacteria	2.93178	65.5	No	0	Yes	2	Yes
122420	Archaea	1.52282	54.9	No	0	Yes	0	No
1224742	Bacteria	5.1781	45.088	Yes	1	No	1	Yes
1224745	Bacteria	4.13389	28.7	No	0	Yes	3	Yes
1224746	Bacteria	3.81623	56.1944	Yes	1	Yes	2	Yes
1224747	Bacteria	3.92286	38.8212	Yes	3	No	3	Yes
1224749	Bacteria	3.2502	47.1	No	0	No	0	No
1225174	Bacteria	5.37247	62.3665	Yes	1	No	1	Yes
1225179	Bacteria	1.58765	38.8	No	0	No	0	No
1225181	Bacteria	5.73456	57.1176	Yes	3	No	5	Yes
1225522	Bacteria	4.62309	52.2	No	0	Yes	1	Yes
1225786	Bacteria	4.91983	56.2	No	0	No	1	Yes
1225788	Bacteria	3.96137	46.6	No	0	No	2	Yes
122586	Bacteria	2.27236	51.5	No	0	No	1	Yes
122587	Bacteria	2.18441	51.8	No	0	Yes	2	Yes
1226298	Bacteria	3.0178	46.562	Yes	2	No	3	Yes
1227555	Archaea	1.99326	58.3	No	0	Yes	0	No
1227739	Bacteria	5.25207	59.6512	Yes	3	No	2	Yes
1227812	Bacteria	3.50751	39.6194	Yes	4	No	2	Yes
1228987	Bacteria	2.79432	33.4	No	0	No	0	No
1228997	Bacteria	2.30952	35.1	No	0	Yes	1	Yes
1229205	Bacteria	7.65113	63.1193	Yes	1	No	0	No
1229492	Bacteria	2.78231	32.9	No	0	Yes	1	Yes
1229512	Bacteria	0.63249	26.4	No	0	No	0	No
1229621	Bacteria	3.58886	44.5	No	0	Yes	0	No
1229671	Bacteria	5.14593	69.1941	Yes	1	No	0	No
1229726	Bacteria	4.00787	42.1	No	0	No	0	No
1229727	Bacteria	5.42426	66.6415	Yes	8	No	0	No
1229756	Bacteria	1.8935	36.7	No	0	Yes	1	Yes
1229758	Bacteria	1.77347	37.091	Yes	4	No	1	Yes
1229785	Bacteria	7.15506	68.2204	No	0	No	2	Yes
1229831	Bacteria	1.04827	36.8614	Yes	1	No	0	No
1229908	Archaea	1.63996	34.2	No	0	No	0	No
1229909	Archaea	1.69091	33.6	No	0	No	0	No
1230340	Bacteria	2.90466	38	No	0	No	0	No
1230341	Bacteria	2.77693	46.3069	Yes	2	Yes	2	Yes
1230587	Bacteria	7.14969	62.0318	Yes	3	No	2	Yes
1231072	Bacteria	2.86585	28.7022	Yes	1	Yes	2	Yes
1231624	Bacteria	3.19827	59.8	No	0	No	2	Yes
1231626	Bacteria	0.94493	36.288	Yes	1	No	0	No
1231725	Bacteria	4.91981	56.2	No	0	No	1	Yes
123214	Bacteria	1.98397	37.1242	Yes	1	Yes	1	Yes
1232381	Bacteria	3.35062	53.9	No	0	No	0	No
1232383	Bacteria	3.35062	53.9	No	0	No	0	No
1232384	Bacteria	3.33246	54.3	No	0	No	2	Yes
1232385	Bacteria	3.34094	54.2	No	0	No	4	Yes
1232394	Bacteria	1.88689	32.2	No	0	Yes	0	No
1232554	Bacteria	4.18837	43.5	No	0	No	4	Yes
1232575	Bacteria	2.9214	58.4	No	0	No	0	No
1232659	Bacteria	1.96966	38.3	No	0	No	5	Yes
1232724	Bacteria	5.58901	68	No	0	No	0	No
1233100	Bacteria	4.06119	43.9	No	0	No	2	Yes
1233262	Bacteria	0.817216	40	No	0	No	0	No
1233873	Bacteria	3.58313	52.3	No	0	Yes	0	No
1234142	Bacteria	2.77685	38.1	No	0	No	1	Yes
1234365	Bacteria	1.66788	38.9	No	0	No	0	No
1234367	Bacteria	1.10455	41.1	No	0	No	0	No
1234368	Bacteria	1.10653	41.1	No	0	No	0	No
1234369	Bacteria	1.10641	41.1	No	0	No	0	No
1234378	Bacteria	1.71919	33.0918	Yes	3	No	1	Yes
1234380	Bacteria	2.519	60.1	No	0	No	0	No
1234596	Bacteria	0.902789	28.4	No	0	No	0	No
1234600	Bacteria	1.66789	38.9	No	0	No	0	No
1234603	Bacteria	0.538203	43.5	No	0	No	0	No
1234679	Bacteria	3.65042	34.5	No	0	No	4	Yes
1234841	Bacteria	5.30134	42.2	No	0	No	0	No
1235441	Bacteria	6.14215	69.7	No	0	Yes	3	Yes
1235461	Bacteria	7.14171	62.0265	Yes	4	No	0	No
1235591	Bacteria	5.97161	60.3	No	0	No	0	No
1235829	Bacteria	1.83728	38.5	No	0	Yes	5	Yes
1235834	Bacteria	4.90203	53.7	No	0	No	2	Yes
1235990	Bacteria	1.15107	30.6	No	0	No	0	No
1236046	Bacteria	2.96566	48.3	No	0	Yes	0	No
1236179	Bacteria	4.72685	48.7	No	0	Yes	3	Yes
1236517	Bacteria	3.26181	44.0924	No	0	Yes	1	Yes
1236608	Bacteria	1.86329	41.7	No	0	Yes	1	Yes
1236689	Archaea	1.6668	55.6	No	0	Yes	0	No
1236903	Archaea	3.42795	42.5	No	0	No	0	No
1236904	Bacteria	0.816496	40	No	0	No	0	No
1236908	Bacteria	1.30182	34	No	0	No	4	Yes
1236909	Bacteria	1.2958	35.1	No	0	No	2	Yes
1237085	Archaea	2.83387	48.3	No	0	Yes	0	No
1238	Bacteria	3.5156	39.8346	Yes	4	No	8	Yes
123812	Bacteria	2.32535	40.3	No	0	Yes	0	No
123899	Bacteria	4.32146	65.7	No	0	No	5	Yes
1238993	Bacteria	0.816451	40	No	0	No	0	No
1239307	Bacteria	5.15942	57.125	Yes	1	No	2	Yes
1239881	Bacteria	0.350928	26.2	No	0	No	0	No
1239934	Bacteria	0.905471	28.3	No	0	No	0	No
1240086	Bacteria	4.92247	56.3	No	0	No	0	No
1240471	Bacteria	0.791219	29.5	No	0	No	0	No
1240694	Bacteria	4.69398	52.3	No	0	Yes	0	No
1240708	Bacteria	4.80183	52.3	No	0	Yes	0	No
1240980	Bacteria	1.82663	33.1405	Yes	1	Yes	1	Yes
1241582	Bacteria	6.57713	67.5432	No	0	No	2	Yes
1241583	Bacteria	7.33716	67.991	No	0	No	1	Yes
1241616	Bacteria	2.78256	32.8783	Yes	1	No	1	Yes
1241859	Bacteria	0.644774	27.0021	Yes	2	No	0	No
1241869	Bacteria	0.630615	25.7115	Yes	2	No	0	No
1241884	Bacteria	0.419293	20.2	No	0	No	0	No
1241935	Archaea	2.46518	35.1	No	0	Yes	1	Yes
1241978	Bacteria	5.10494	36.3	No	0	Yes	0	No
1241979	Bacteria	3.2301	36.3	No	0	No	0	No
1241981	Bacteria	5.6182	36.1	No	0	No	0	No
1241982	Bacteria	5.59535	35.4	No	0	Yes	0	No
1242087	Bacteria	4.64809	52.3	No	0	Yes	0	No
1242088	Bacteria	4.80166	52.2	No	0	Yes	0	No
1242089	Bacteria	4.77756	52.1	No	0	Yes	0	No
1242090	Bacteria	4.84747	52.2	No	0	Yes	0	No
1242091	Bacteria	4.66886	52.3	No	0	Yes	0	No
1242094	Bacteria	4.95799	52.1714	Yes	3	No	0	No
1242096	Bacteria	4.61806	52.2	No	0	Yes	0	No
1242097	Bacteria	4.94024	52.1	No	0	Yes	0	No
1242098	Bacteria	5.86874	51.5064	Yes	1	No	0	No
1242101	Bacteria	4.65179	52.3	No	0	No	0	No
1242102	Bacteria	4.85098	52.0938	Yes	2	Yes	0	No
1242105	Bacteria	4.56617	52.3	No	0	No	0	No
1242106	Bacteria	4.94227	52	No	0	Yes	0	No
1242107	Bacteria	5.26861	52.001	Yes	2	No	0	No
1242108	Bacteria	4.53275	52.3	No	0	No	0	No
1242245	Bacteria	4.08133	41.0672	Yes	8	No	2	Yes
1243578	Bacteria	5.10244	52.1794	Yes	2	Yes	0	No
1243579	Bacteria	4.6904	52.3	No	0	Yes	0	No
1243584	Bacteria	5.00542	51.8669	Yes	2	No	0	No
1243586	Bacteria	4.87491	52.2	No	0	No	0	No
1243591	Bacteria	4.64531	52.208	Yes	2	Yes	0	No
1243595	Bacteria	4.91604	52.2	No	0	Yes	0	No
1243600	Bacteria	4.64093	52.2	No	0	Yes	0	No
1243602	Bacteria	5.05144	51.5675	Yes	2	No	0	No
1243612	Bacteria	5.07695	51.5	No	0	Yes	0	No
1243616	Bacteria	5.06609	51.4584	Yes	2	Yes	0	No
1243617	Bacteria	4.46896	51.3	No	0	Yes	0	No
1243618	Bacteria	4.71045	52.1	No	0	Yes	3	Yes
1243619	Bacteria	4.71116	52.2	No	0	Yes	3	Yes
1243620	Bacteria	4.68184	52.2	No	0	Yes	2	Yes
1243621	Bacteria	4.68281	52.2	No	0	Yes	2	Yes
1244085	Bacteria	5.16686	57.6	No	0	No	2	Yes
1244111	Bacteria	4.67842	52.2	No	0	Yes	2	Yes
1244112	Bacteria	4.67869	52.2	No	0	Yes	2	Yes
1244113	Bacteria	4.71147	52.2	No	0	Yes	3	Yes
1244118	Bacteria	4.67862	52.2	No	0	Yes	2	Yes
1244119	Bacteria	4.68291	52.2	No	0	Yes	2	Yes
1244120	Bacteria	4.67995	52.2	No	0	Yes	2	Yes
1244121	Bacteria	4.67981	52.2	No	0	Yes	2	Yes
1244122	Bacteria	4.6838	52.2	No	0	Yes	2	Yes
1244528	Bacteria	1.77548	33.1	No	0	Yes	0	No
1244529	Bacteria	1.81905	33.1	No	0	Yes	1	Yes
1244531	Bacteria	1.54409	35.8	No	0	No	2	Yes
1245	Bacteria	2.13737	37.7366	Yes	3	No	0	No
1245469	Bacteria	8.26417	65.1	No	0	No	1	Yes
1245474	Bacteria	4.55866	50.8	No	0	Yes	3	Yes
1245910	Bacteria	0.982238	28.37	Yes	2	No	0	No
1246	Bacteria	1.78807	43.1131	Yes	3	No	1	Yes
1246301	Bacteria	7.14852	67.1432	No	0	No	1	Yes
1246305	Bacteria	4.95405	46.7383	No	0	No	0	No
1246365	Bacteria	2.13857	41.2	No	0	No	1	Yes
1246626	Bacteria	3.99307	39.9	No	0	No	1	Yes
1246955	Bacteria	0.998123	25.7	No	0	No	0	No
1246994	Bacteria	4.05831	35.5	No	0	No	0	No
1246995	Bacteria	9.37607	70.4	No	0	No	0	No
1247	Bacteria	1.82682	37.9	No	0	No	0	No
1247189	Bacteria	2.0764	39.6	No	0	No	1	Yes
1247414	Bacteria	2.23674	52.3983	Yes	1	No	0	No
1247649	Bacteria	3.69967	62.7	No	0	No	0	No
1247726	Bacteria	4.76413	54.2574	Yes	1	No	1	Yes
1248439	Bacteria	1.21467	48.9	No	0	No	0	No
1248725	Bacteria	1.61662	38.7	No	0	No	0	No
1248726	Bacteria	1.59544	38.7937	Yes	1	No	0	No
1248727	Bacteria	2.59776	65.1	No	0	Yes	0	No
1248823	Bacteria	5.73729	50.6743	Yes	2	Yes	15	Yes
1248902	Bacteria	5.73729	50.6743	Yes	2	Yes	15	Yes
1248903	Bacteria	5.55901	50.5948	Yes	2	Yes	12	Yes
1248915	Bacteria	5.55901	50.5948	Yes	2	Yes	12	Yes
1249	Bacteria	1.94791	38.1	No	0	No	0	No
1249468	Bacteria	7.39136	67.9365	No	0	No	3	Yes
1249471	Bacteria	7.3131	68.0219	No	0	No	1	Yes
1249472	Bacteria	7.44657	67.9014	No	0	No	6	Yes
1249473	Bacteria	7.35638	67.9777	No	0	No	4	Yes
1249474	Bacteria	7.31609	68.022	No	0	No	1	Yes
1249475	Bacteria	7.12981	68.0923	No	0	No	1	Yes
1249476	Bacteria	7.31385	68.0219	No	0	No	1	Yes
1249477	Bacteria	7.20408	68.0804	No	0	No	1	Yes
1249526	Bacteria	2.54409	41	No	0	Yes	4	Yes
1249531	Bacteria	2.65796	41	No	0	Yes	7	Yes
1249552	Bacteria	3.34512	54	No	0	No	1	Yes
1249553	Bacteria	4.29373	53.4	No	0	No	0	No
1249615	Bacteria	4.38552	65.6	No	0	Yes	0	No
1249634	Bacteria	4.85822	58.9	No	0	Yes	0	No
1249650	Bacteria	1.17094	30.1	No	0	No	1	Yes
1249651	Bacteria	1.17272	30.1	No	0	No	1	Yes
1249652	Bacteria	1.17689	30.1	No	0	No	0	No
1249653	Bacteria	1.1762	30.1	No	0	No	0	No
1249654	Bacteria	1.1752	30.1	No	0	No	0	No
1249655	Bacteria	1.17388	30.1	No	0	No	0	No
1249656	Bacteria	1.17436	30.1	No	0	No	0	No
1249658	Bacteria	7.37555	67.946	No	0	No	0	No
1249659	Bacteria	7.45051	67.891	No	0	No	2	Yes
1249660	Bacteria	6.7228	67.6469	No	0	No	2	Yes
1249661	Bacteria	6.73138	67.5106	No	0	No	3	Yes
1249662	Bacteria	6.6517	67.6859	No	0	No	1	Yes
1249663	Bacteria	6.76837	67.7476	No	0	No	5	Yes
1249664	Bacteria	7.1202	67.4379	Yes	1	No	6	Yes
1249665	Bacteria	6.67673	67.687	No	0	No	2	Yes
1249667	Bacteria	6.68436	67.6643	No	0	No	2	Yes
1249668	Bacteria	7.18907	67.3091	No	0	No	1	Yes
1250339	Bacteria	6.7395	67.6608	No	0	No	4	Yes
1250539	Bacteria	5.25907	65.6901	Yes	8	Yes	0	No
1254	Bacteria	2.03302	42.289	Yes	1	Yes	2	Yes
1254432	Bacteria	14.7821	72.1	No	0	Yes	0	No
1254439	Bacteria	2.29164	60.1	No	0	Yes	0	No
1255	Bacteria	1.86979	37.3785	Yes	2	No	0	No
1255043	Bacteria	4.00235	66.5	No	0	Yes	0	No
1257021	Bacteria	6.66562	46.5	No	0	No	0	No
1258574	Bacteria	2.4929	37.7	No	0	Yes	0	No
1259844	Bacteria	5.89131	63.3	No	0	No	2	Yes
1260251	Bacteria	1.73949	62.7	No	0	No	0	No
1260963	Bacteria	6.80347	47.013	Yes	3	Yes	0	No
1261031	Bacteria	8.89859	41.3484	Yes	10	Yes	0	No
1261126	Bacteria	2.68184	41	No	0	Yes	7	Yes
1261127	Bacteria	5.87535	53.1177	Yes	1	No	4	Yes
1261131	Bacteria	1.1952	31.1	No	0	No	0	No
1261556	Bacteria	4.71536	67.7	No	0	Yes	1	Yes
1261557	Bacteria	2.81067	37.7	No	0	No	4	Yes
1262449	Bacteria	4.35189	29.9	No	0	Yes	13	Yes
1262452	Bacteria	10.3383	71.6219	Yes	1	Yes	4	Yes
1262462	Bacteria	4.9402	47.3	No	0	No	6	Yes
1262470	Bacteria	4.96547	60.8	No	0	No	0	No
1262673	Bacteria	1.04634	41.2634	Yes	1	No	0	No
1263406	Bacteria	1.04634	41.2634	Yes	1	No	0	No
1263550	Bacteria	3.92677	59.5908	Yes	1	Yes	2	Yes
1263756	Bacteria	0.816565	40	No	0	No	0	No
1263757	Bacteria	0.816583	40	No	0	No	0	No
1263758	Bacteria	0.816404	40	No	0	No	0	No
1263760	Bacteria	0.816402	40	No	0	No	0	No
1263761	Bacteria	0.817184	40	No	0	No	0	No
1263762	Bacteria	0.816404	40	No	0	No	0	No
1263763	Bacteria	0.817045	40	No	0	No	0	No
1263829	Bacteria	2.34097	41	No	0	Yes	0	No
1263831	Bacteria	2.45413	41.1	No	0	Yes	2	Yes
1263832	Bacteria	2.44317	41.1	No	0	Yes	1	Yes
1263835	Bacteria	0.817156	40	No	0	No	0	No
126385	Bacteria	3.99011	42	No	0	No	0	No
1265309	Bacteria	4.83003	58.7372	Yes	4	No	7	Yes
1265350	Bacteria	0.638851	25.6387	Yes	2	No	0	No
1265445	Bacteria	4.37635	41.8	No	0	No	0	No
1265478	Bacteria	4.76906	48.2959	No	0	No	0	No
1265601	Bacteria	7.63025	71.0645	Yes	1	Yes	0	No
1266371	Bacteria	0.1715	42.1004	Yes	1	No	0	No
1266729	Bacteria	3.70122	62.7	No	0	No	0	No
1266738	Bacteria	3.84675	38.6	No	0	No	3	Yes
1266844	Bacteria	3.07865	52.8532	Yes	7	No	2	Yes
1266845	Bacteria	2.49711	35.2081	Yes	5	No	0	No
1266923	Bacteria	3.07404	27.0512	Yes	1	No	1	Yes
1266925	Bacteria	3.21011	53.3	No	0	Yes	4	Yes
1267000	Bacteria	0.715165	26.9	No	0	No	0	No
1267001	Bacteria	0.846495	28.3	No	0	No	0	No
1267021	Bacteria	2.69235	34.1	No	0	No	0	No
126738	Bacteria	1.85162	47.1	No	0	Yes	0	No
126740	Bacteria	1.87769	46.2	No	0	Yes	0	No
1267423	Bacteria	4.6619	36.1	No	0	No	0	No
1267562	Bacteria	5.57874	67.5462	No	0	No	2	Yes
1267577	Bacteria	0.821813	31	No	0	No	0	No
1267753	Bacteria	4.67527	52.1662	Yes	2	No	6	Yes
1267754	Bacteria	2.31607	64.2	No	0	Yes	0	No
1267766	Bacteria	3.47511	61.9128	Yes	1	No	0	No
1268072	Bacteria	5.27057	52.6	No	0	No	2	Yes
1268635	Bacteria	2.77321	40.8801	Yes	1	No	0	No
1270	Bacteria	2.84889	73.3	No	0	No	0	No
1271752	Bacteria	2.16632	35	No	0	Yes	0	No
1271862	Bacteria	5.08922	52.1726	Yes	3	Yes	4	Yes
1271863	Bacteria	5.26701	51.8899	Yes	2	Yes	8	Yes
1271864	Bacteria	4.93199	52.1204	Yes	2	Yes	3	Yes
1273132	Bacteria	1.52212	35.4	No	0	No	1	Yes
1273173	Bacteria	1.73205	31.4057	Yes	2	No	0	No
1273266	Bacteria	1.99673	33.1124	Yes	3	Yes	1	Yes
1273541	Archaea	2.02384	53.9	No	0	Yes	0	No
1273687	Bacteria	6.32422	66.2	No	0	No	0	No
1274	Bacteria	3.11364	69.0185	Yes	1	No	1	Yes
1274631	Bacteria	8.32277	62	No	0	No	0	No
1274814	Bacteria	4.79843	50.7	No	0	Yes	7	Yes
1275	Bacteria	3.76304	72.9	No	0	No	0	No
1276220	Bacteria	1.08628	23.8908	Yes	1	No	0	No
1276221	Bacteria	0.945296	25.5	No	0	No	0	No
1276227	Bacteria	1.12332	28.8	No	0	No	0	No
1276229	Bacteria	1.10734	29.2	No	0	No	0	No
1276246	Bacteria	1.17513	26.4	No	0	No	0	No
1276257	Bacteria	1.07595	30.2	No	0	No	0	No
1276258	Bacteria	1.16055	28.3	No	0	No	0	No
1276259	Bacteria	1.90828	25.45	Yes	3	No	0	No
1276282	Bacteria	2.55995	32.7	No	0	Yes	5	Yes
1276647	Bacteria	2.03815	41.3	No	0	No	1	Yes
1276648	Bacteria	2.49456	60	No	0	No	0	No
1277257	Bacteria	1.19223	34.5	No	0	No	0	No
1278073	Bacteria	10.3506	69.2	No	0	Yes	2	Yes
1279007	Bacteria	6.49807	66.4	No	0	No	5	Yes
1279008	Bacteria	6.30931	66.3	No	0	No	5	Yes
1279031	Bacteria	5.33733	59.1735	Yes	1	No	0	No
1279365	Bacteria	5.90857	35.1904	Yes	7	No	7	Yes
1279460	Bacteria	4.76215	35	No	0	Yes	0	No
1280	Bacteria	2.56363	37.7	No	0	No	211	Yes
1280002	Bacteria	5.98952	45.1	No	0	No	0	No
1280380	Bacteria	2.789	57.5	No	0	No	0	No
1280938	Bacteria	6.42101	66.4	No	0	No	1	Yes
1280940	Bacteria	0.817198	40	No	0	No	0	No
1281	Bacteria	2.64511	34.6	No	0	No	2	Yes
1281282	Bacteria	5.08256	65.0711	Yes	1	No	0	No
1281283	Bacteria	5.11489	65.041	Yes	2	No	0	No
1281578	Bacteria	3.3984	64.2	No	0	Yes	0	No
1281781	Bacteria	1.93861	60.5	No	0	Yes	0	No
1281885	Bacteria	3.69643	62.7	No	0	No	0	No
1282	Bacteria	2.43068	32.8	No	0	Yes	10	Yes
1282356	Bacteria	5.51224	60.8	No	0	No	2	Yes
1282357	Bacteria	4.59581	50.9	No	0	No	5	Yes
1282358	Bacteria	4.6209	50.9	No	0	No	6	Yes
1282737	Bacteria	2.60847	65.6	No	0	No	0	No
1283	Bacteria	2.61568	32.8	No	0	No	5	Yes
1283291	Bacteria	4.83535	61.7	No	0	No	2	Yes
1283312	Bacteria	6.57335	67.1123	Yes	11	No	0	No
1283330	Bacteria	5.36637	65.7	No	0	Yes	1	Yes
1283331	Bacteria	5.32321	65.6	No	0	Yes	1	Yes
1284	Bacteria	2.67524	36.2	No	0	Yes	2	Yes
1284663	Bacteria	3.29976	44.4457	Yes	3	Yes	3	Yes
1284798	Bacteria	5.71069	57.0422	Yes	3	No	12	Yes
1284802	Bacteria	5.66312	57.1333	Yes	4	No	8	Yes
1284804	Bacteria	5.52378	57.3213	Yes	3	No	8	Yes
1285583	Bacteria	3.13221	55.6977	Yes	2	Yes	2	Yes
1286	Bacteria	2.64756	36	No	0	Yes	1	Yes
1286170	Bacteria	5.39815	55.9	No	0	No	2	Yes
1286171	Bacteria	3.05504	44.0529	Yes	1	No	4	Yes
1286528	Bacteria	0.884232	41.7	No	0	No	0	No
1286640	Bacteria	6.69318	62.1598	Yes	2	No	0	No
1287055	Bacteria	3.18964	27.4	No	0	No	0	No
1287066	Bacteria	2.96104	37.5	No	0	No	3	Yes
128780	Bacteria	3.66086	69.7	No	0	No	1	Yes
1288	Bacteria	2.91	33	No	0	No	3	Yes
1288122	Bacteria	3.85704	59.6	No	0	No	5	Yes
1288295	Bacteria	3.07283	37.8717	Yes	1	Yes	3	Yes
1288313	Bacteria	2.88244	61	No	0	No	0	No
1288394	Bacteria	5.0245	60.8	No	0	No	4	Yes
1288494	Bacteria	3.26109	53.6	No	0	Yes	4	Yes
1288636	Bacteria	3.71291	72.5	No	0	No	0	No
1288970	Bacteria	4.05237	59.4647	Yes	1	Yes	1	Yes
128944	Bacteria	1.8314	42.8	No	0	Yes	0	No
1289591	Bacteria	6.80651	62.3283	Yes	2	No	0	No
1290	Bacteria	2.25743	31.6637	Yes	2	No	0	No
1290427	Bacteria	1.11152	29	No	0	No	0	No
1290428	Bacteria	1.1093	29	No	0	No	0	No
1291379	Bacteria	2.88932	36.9	No	0	No	0	No
129138	Bacteria	6.44596	58.0911	Yes	4	No	0	No
1291540	Archaea	1.66677	55.6	No	0	Yes	0	No
1291742	Bacteria	2.40059	38.2004	Yes	2	No	3	Yes
1292	Bacteria	2.54163	32.8633	Yes	1	Yes	0	No
1292033	Bacteria	0.859996	27	No	0	No	0	No
1292358	Bacteria	3.95336	46.6	No	0	No	4	Yes
1293036	Archaea	2.54411	43.7	No	0	Yes	0	No
1293037	Archaea	1.86682	56.4	No	0	Yes	0	No
129338	Bacteria	3.47443	52.2	No	0	Yes	1	Yes
1293501	Bacteria	1.99546	42.6	No	0	Yes	0	No
1293592	Bacteria	1.91652	41.9856	Yes	1	Yes	0	No
129394	Bacteria	4.43083	64.1	No	0	Yes	20	Yes
1294	Bacteria	2.09513	37.4	No	0	No	0	No
1294143	Bacteria	5.69631	65.2	No	0	No	1	Yes
1294266	Bacteria	2.02695	42.5391	Yes	1	Yes	0	No
1294270	Bacteria	9.91044	68.4	No	0	No	0	No
1294273	Bacteria	3.55511	65.7	No	0	No	2	Yes
1295	Bacteria	2.41976	36	No	0	Yes	13	Yes
1295009	Archaea	1.93165	41.3	No	0	Yes	0	No
1295010	Bacteria	1.79586	30.4	No	0	Yes	3	Yes
1295140	Bacteria	1.8118	38.1	No	0	No	2	Yes
1295141	Bacteria	8.00986	59.8099	Yes	1	No	3	Yes
1295826	Bacteria	2.42705	35.7	No	0	No	1	Yes
1296	Bacteria	2.85381	32.5088	Yes	1	No	0	No
1296536	Bacteria	4.96371	55.3868	Yes	2	Yes	5	Yes
1296669	Bacteria	4.25631	67.2656	Yes	1	No	0	No
1296990	Bacteria	3.90508	62.0911	Yes	5	No	1	Yes
1297582	Bacteria	0.280663	24.7	No	0	No	0	No
1297617	Bacteria	3.22451	59.5	No	0	Yes	4	Yes
1297742	Bacteria	9.49043	69.2	No	0	Yes	0	No
1298593	Bacteria	3.92033	46.6	No	0	Yes	1	Yes
1298851	Bacteria	1.81667	43	No	0	Yes	0	No
1298917	Bacteria	4.6826	52.1	No	0	Yes	3	Yes
1299044	Bacteria	4.82156	52.114	Yes	1	Yes	3	Yes
1300150	Bacteria	3.35106	38.3228	Yes	5	Yes	3	Yes
1300221	Bacteria	3.21011	44.6748	Yes	2	No	3	Yes
1300227	Bacteria	2.33752	60	No	0	No	1	Yes
1300253	Bacteria	4.58235	44.908	Yes	1	No	0	No
1300254	Bacteria	4.39754	44.8	No	0	No	0	No
1300256	Bacteria	4.44294	44.8	No	0	No	0	No
1300257	Bacteria	4.39504	44.9	No	0	No	0	No
1300258	Bacteria	4.93166	44.6848	Yes	1	No	2	Yes
1300259	Bacteria	4.43877	44.9	No	0	No	1	Yes
1300342	Bacteria	4.44662	70.3	No	0	Yes	0	No
1300343	Bacteria	3.29394	38.2	No	0	No	0	No
1300344	Bacteria	3.82697	73.8	No	0	No	1	Yes
1300347	Bacteria	4.37671	72.3	No	0	No	0	No
1300914	Bacteria	5.61802	43.3138	Yes	1	No	1	Yes
1301032	Bacteria	7.05741	61.0944	Yes	5	No	0	No
1301098	Bacteria	6.16291	65.6	No	0	No	4	Yes
1301915	Archaea	1.60756	30.8	No	0	Yes	0	No
1302	Bacteria	2.12131	40.7	No	0	No	2	Yes
1302308	Bacteria	5.86866	63.2	No	0	No	0	No
1302376	Bacteria	1.8356	39.5	No	0	No	0	No
1302650	Bacteria	4.02194	43.9	No	0	No	1	Yes
1302659	Bacteria	3.33007	39.3706	Yes	2	No	1	Yes
1302858	Bacteria	0.937966	28.6967	Yes	1	No	0	No
1302863	Bacteria	2.1421	42.1	No	0	Yes	0	No
1303	Bacteria	1.96691	41	No	0	Yes	1	Yes
1303024	Bacteria	5.27053	64.176	Yes	2	No	3	Yes
13035	Bacteria	3.78101	42.4	No	0	No	0	No
1303590	Bacteria	1.84208	34.7	No	0	Yes	0	No
1303692	Bacteria	7.90576	71.5	No	0	No	2	Yes
1303921	Bacteria	1.46943	38.7	No	0	Yes	1	Yes
1304	Bacteria	2.10099	40.2	No	0	Yes	5	Yes
1304279	Bacteria	4.40479	65.6	No	0	Yes	1	Yes
1304873	Bacteria	2.07912	39.7	No	0	Yes	3	Yes
1304890	Bacteria	2.27169	40.4	No	0	Yes	1	Yes
1304892	Bacteria	5.29652	64.7171	Yes	3	Yes	1	Yes
1304922	Bacteria	5.54764	57.2924	Yes	4	No	8	Yes
1305	Bacteria	2.33139	43.4	No	0	Yes	0	No
1305849	Bacteria	3.23928	37.947	Yes	6	No	4	Yes
1306400	Bacteria	4.41113	65.6	No	0	Yes	1	Yes
1306405	Bacteria	4.72013	56	No	0	Yes	0	No
1306414	Bacteria	4.39117	65.6	No	0	Yes	1	Yes
1306417	Bacteria	7.07213	68.278	No	0	No	0	No
1306418	Bacteria	7.2184	68.1217	No	0	No	3	Yes
1306419	Bacteria	7.17818	68.178	No	0	No	0	No
1306420	Bacteria	7.29043	68.0776	No	0	No	4	Yes
1306421	Bacteria	7.2978	68.0218	No	0	No	5	Yes
1306519	Bacteria	3.85121	34.4	No	0	No	0	No
1307	Bacteria	2.40401	41.5	No	0	No	8	Yes
1307427	Bacteria	2.03853	27.1	No	0	Yes	0	No
1307428	Bacteria	2.22727	27.1	No	0	Yes	1	Yes
1307442	Bacteria	2.53172	27.1169	Yes	2	Yes	0	No
1307443	Bacteria	2.43052	27.1906	Yes	1	Yes	2	Yes
1307444	Bacteria	2.52706	27.1017	Yes	1	Yes	3	Yes
1307761	Bacteria	3.7828	51.9	No	0	Yes	0	No
1307763	Bacteria	2.94972	63.3	No	0	Yes	0	No
1307832	Bacteria	3.35094	47.1	No	0	Yes	3	Yes
1307833	Bacteria	3.393	47.2	No	0	Yes	2	Yes
1307839	Bacteria	4.81239	39	No	0	Yes	0	No
1308	Bacteria	1.85608	39.3	No	0	Yes	19	Yes
1308541	Bacteria	5.27417	64.7396	Yes	2	Yes	1	Yes
1308548	Bacteria	5.22243	64.739	Yes	2	Yes	1	Yes
1308980	Bacteria	5.91441	55.9	No	0	Yes	3	Yes
1309	Bacteria	2.09791	40.9	No	0	Yes	0	No
1309411	Bacteria	3.23698	70.2	No	0	No	0	No
1309806	Bacteria	2.13869	35.5	No	0	Yes	1	Yes
1309807	Bacteria	2.10976	35.4	No	0	Yes	2	Yes
1310	Bacteria	2.14502	43.7	No	0	Yes	0	No
1310114	Bacteria	4.39288	65.6	No	0	Yes	0	No
1310115	Bacteria	4.39031	65.6	No	0	Yes	1	Yes
1310161	Bacteria	3.07925	54.2	No	0	No	0	No
1310165	Bacteria	5.81093	66.964	Yes	1	No	0	No
1311	Bacteria	2.2143	35.9	No	0	Yes	21	Yes
1311573	Bacteria	1.59354	38.8	No	0	No	0	No
1311757	Bacteria	4.93658	50.7	No	0	Yes	5	Yes
1311759	Bacteria	2.50138	41.1	No	0	Yes	5	Yes
1311760	Bacteria	2.7022	41.1	No	0	Yes	9	Yes
1312183	Bacteria	8.02557	59.4358	Yes	3	No	0	No
1312369	Bacteria	4.54496	40.8702	No	0	No	0	No
1312904	Bacteria	3.50771	38.3419	Yes	1	Yes	0	No
1313	Bacteria	2.20664	39.9	No	0	No	4	Yes
1313290	Bacteria	1.75291	36.4	No	0	No	0	No
1314	Bacteria	1.8017	38.7	No	0	No	61	Yes
1314884	Bacteria	1.99158	34.7	No	0	No	0	No
1315283	Bacteria	4.14759	40.0905	No	0	No	1	Yes
1315974	Bacteria	6.22888	63.0804	Yes	9	No	1	Yes
1316444	Bacteria	0.626626	26.0678	Yes	1	No	0	No
1316593	Bacteria	2.68254	39.4378	Yes	1	Yes	0	No
1316596	Bacteria	2.99084	37.9578	Yes	1	Yes	0	No
1316911	Bacteria	1.9469	60.5	No	0	Yes	0	No
1316930	Bacteria	0.948516	29.3	No	0	No	0	No
1316932	Bacteria	2.73187	41	No	0	Yes	7	Yes
1316933	Bacteria	2.88338	46.8	No	0	Yes	1	Yes
1318466	Bacteria	1.55423	29	No	0	Yes	0	No
1318615	Bacteria	2.0292	35.3	No	0	Yes	0	No
1318617	Bacteria	0.618983	28.6	No	0	No	0	No
1318633	Bacteria	2.14984	36.7	No	0	Yes	5	Yes
1318634	Bacteria	2.9909	46.8	No	0	No	2	Yes
1318635	Bacteria	3.14337	46.1782	Yes	1	Yes	3	Yes
1318743	Bacteria	1.46769	38.4	No	0	No	3	Yes
1319	Bacteria	2.17826	35.6	No	0	Yes	0	No
1321369	Bacteria	2.98346	32.8966	Yes	1	No	0	No
1321370	Bacteria	2.83976	47	No	0	No	1	Yes
1321938	Bacteria	1.59457	38.8	No	0	No	0	No
1321939	Bacteria	1.69279	38.9	No	0	No	1	Yes
1321940	Bacteria	1.65805	38.6	No	0	No	0	No
1321941	Bacteria	1.59454	38.8	No	0	No	0	No
1322345	Bacteria	5.20344	50.3906	Yes	2	No	7	Yes
1322346	Bacteria	2.32474	40.1	No	0	No	7	Yes
1323375	Bacteria	3.55753	35.9	No	0	Yes	0	No
1323661	Bacteria	2.87516	32.9631	Yes	1	No	5	Yes
1323664	Bacteria	9.4827	62.4918	Yes	1	No	0	No
1324350	Bacteria	3.05427	34.9	No	0	No	1	Yes
1324352	Bacteria	4.63363	37.3	No	0	Yes	3	Yes
1324931	Bacteria	6.09482	59.2	No	0	No	3	Yes
1324932	Bacteria	6.00276	58.9597	Yes	1	No	2	Yes
1324960	Bacteria	5.01265	58.3	No	0	No	0	No
1325090	Bacteria	8.43799	63.2763	Yes	1	No	0	No
1325095	Bacteria	8.13818	63.4344	Yes	1	No	0	No
1325107	Bacteria	9.34202	62.9	No	0	No	0	No
1325115	Bacteria	8.20012	63.8791	Yes	1	No	0	No
1325564	Bacteria	4.08482	59	No	0	No	0	No
1325724	Bacteria	3.38335	67.3	No	0	No	0	No
1326	Bacteria	2.33081	39.9	No	0	No	0	No
1327635	Bacteria	5.03848	65.6012	Yes	1	No	0	No
1327988	Bacteria	3.36102	44.3093	Yes	10	No	1	Yes
1327989	Bacteria	5.24988	59.5	No	0	No	0	No
1328	Bacteria	1.92451	39	No	0	Yes	2	Yes
1328306	Bacteria	7.198	60.8214	Yes	6	No	0	No
1328311	Bacteria	0.910736	28.6	No	0	No	0	No
1328314	Bacteria	5.19229	65.7148	Yes	6	Yes	1	Yes
1328324	Bacteria	6.13244	56.7058	Yes	5	Yes	6	Yes
1328325	Bacteria	5.43679	57.3174	Yes	2	No	4	Yes
1328859	Bacteria	5.65594	50.385	Yes	2	Yes	10	Yes
1328866	Bacteria	4.35976	72.3	No	0	No	0	No
1329	Bacteria	2.08474	39.9	No	0	Yes	0	No
1329907	Bacteria	5.12606	50.565	Yes	2	Yes	6	Yes
1329908	Bacteria	0.92228	29.8	No	0	No	0	No
1330043	Bacteria	5.87359	34.9754	Yes	1	No	0	No
1330330	Bacteria	2.16917	42.5	No	0	No	1	Yes
1330457	Bacteria	5.58343	50.4559	Yes	1	Yes	12	Yes
1331258	Bacteria	4.55889	66.4828	Yes	1	Yes	1	Yes
1331671	Bacteria	6.87083	61.6	No	0	No	7	Yes
1331682	Bacteria	3.95325	71.6	No	0	No	0	No
1331910	Bacteria	4.81075	57.3	No	0	Yes	0	No
1332075	Bacteria	5.85099	59.2494	Yes	1	No	2	Yes
1332080	Bacteria	4.58342	62.4082	Yes	8	No	3	Yes
1332188	Bacteria	1.01378	48.5	No	0	No	0	No
1332264	Bacteria	3.9347	68.8	No	0	Yes	0	No
1333523	Archaea	3.25526	66.6	No	0	No	0	No
1333534	Bacteria	5.57548	51	No	0	Yes	1	Yes
1333538	Bacteria	4.03464	46.3	No	0	No	2	Yes
1333848	Bacteria	5.37133	52.2253	Yes	1	No	7	Yes
1333849	Bacteria	4.95989	54.7421	Yes	3	No	1	Yes
1333850	Bacteria	5.50268	54.8216	Yes	3	No	5	Yes
1333851	Bacteria	5.06139	54.5891	Yes	4	No	1	Yes
1333852	Bacteria	6.6849	55.6381	Yes	3	No	7	Yes
1333996	Bacteria	4.58624	62.2	No	0	No	0	No
1334	Bacteria	2.22482	39.9539	Yes	5	Yes	0	No
1334187	Bacteria	1.85618	38.1	No	0	No	1	Yes
1334193	Bacteria	4.70295	57.3	No	0	No	1	Yes
133448	Bacteria	4.94516	51.9	No	0	Yes	0	No
1334564	Bacteria	5.32602	59.7258	Yes	2	No	4	Yes
1334565	Bacteria	2.90719	38	No	0	Yes	1	Yes
1334629	Bacteria	11.0488	70	No	0	Yes	1	Yes
1334632	Bacteria	6.13673	60.4	No	0	No	1	Yes
1335	Bacteria	2.31154	39.3167	Yes	1	Yes	0	No
1335048	Bacteria	4.98761	66.5215	Yes	3	Yes	2	Yes
1335303	Bacteria	5.04592	50.6616	Yes	1	Yes	5	Yes
1335307	Bacteria	7.42807	67.8908	No	0	No	4	Yes
1335613	Bacteria	3.29487	66.1	No	0	Yes	0	No
1335757	Bacteria	1.92663	63.9	No	0	No	0	No
1335916	Bacteria	4.8356	50.9	No	0	Yes	7	Yes
1336746	Bacteria	1.81835	38.5	No	0	No	4	Yes
1336748	Bacteria	0.891575	27.8	No	0	Yes	0	No
1336794	Bacteria	2.73516	36.6	No	0	No	2	Yes
1336795	Bacteria	2.01645	36.4	No	0	No	0	No
1336806	Bacteria	3.66006	53	No	0	No	0	No
13373	Bacteria	5.83554	68.5188	No	0	No	6	Yes
1337396	Bacteria	1.26981	32.5	No	0	No	1	Yes
1337936	Bacteria	6.42013	41.056	Yes	3	Yes	0	No
1338	Bacteria	1.91401	37.7	No	0	Yes	0	No
1338011	Bacteria	4.36983	35.6	No	0	No	0	No
1338032	Bacteria	5.13858	45.3352	No	0	No	2	Yes
1338034	Bacteria	5.22356	45.3287	No	0	No	3	Yes
1338035	Bacteria	1.7024	30.5	No	0	Yes	1	Yes
1338368	Bacteria	5.28868	46.5	No	0	Yes	0	No
1338411	Bacteria	1.257	32.5	No	0	No	1	Yes
1338518	Bacteria	4.07117	46.2	No	0	No	4	Yes
1338689	Bacteria	6.17882	61.3	No	0	No	3	Yes
1339250	Bacteria	3.07334	63.5411	Yes	1	Yes	0	No
1339255	Bacteria	2.41607	40.3	No	0	Yes	3	Yes
1340	Bacteria	2.06842	37.3	No	0	Yes	0	No
1340425	Bacteria	3.66601	61.5106	Yes	1	Yes	0	No
134047	Bacteria	4.62708	52.2	No	0	Yes	0	No
1340494	Bacteria	4.05749	43.8	No	0	No	3	Yes
1340495	Bacteria	2.09328	38.9404	Yes	6	Yes	2	Yes
1340842	Bacteria	1.66678	30.6	No	0	Yes	1	Yes
1340847	Bacteria	2.24023	41	No	0	No	2	Yes
1340851	Bacteria	6.34203	66.5	No	0	Yes	2	Yes
1340853	Bacteria	1.04285	41.3	No	0	No	0	No
1341656	Bacteria	1.88843	32.2983	Yes	1	Yes	0	No
1341692	Bacteria	4.3522	31.1	No	0	Yes	4	Yes
1341694	Bacteria	1.73455	60.5	No	0	No	0	No
134287	Bacteria	1.1216	28.9	No	0	No	0	No
1343	Bacteria	1.9503	39.6	No	0	Yes	0	No
1343064	Bacteria	2.86051	32.8	No	0	No	3	Yes
1343071	Bacteria	3.82497	38.8	No	0	No	0	No
1343076	Bacteria	0.190733	24	No	0	No	0	No
1343077	Bacteria	0.112091	17.1	No	0	No	0	No
1343739	Archaea	1.85937	43	No	0	Yes	0	No
1344042	Bacteria	2.73796	38.4565	Yes	1	No	1	Yes
1344584	Archaea	2.31629	48.1	No	0	Yes	0	No
1345	Bacteria	1.87231	42.8	No	0	No	0	No
134536	Bacteria	7.21116	61.9094	Yes	1	No	0	No
134537	Bacteria	9.05898	61.7706	Yes	1	No	0	No
1345695	Bacteria	5.10781	28.7	No	0	Yes	4	Yes
1345702	Bacteria	4.67274	47.6092	Yes	3	Yes	3	Yes
1345703	Bacteria	4.73348	47.6866	Yes	2	Yes	2	Yes
1345704	Bacteria	4.73692	47.6865	Yes	2	Yes	3	Yes
1345705	Bacteria	4.73864	47.6865	Yes	2	Yes	3	Yes
1345706	Bacteria	4.73609	47.6872	Yes	2	Yes	3	Yes
1345707	Bacteria	4.73567	47.6902	Yes	2	Yes	3	Yes
1345708	Bacteria	4.67599	47.6876	Yes	2	Yes	3	Yes
1346	Bacteria	2.07082	36.8	No	0	Yes	8	Yes
134601	Bacteria	7.10593	67.6	No	0	No	0	No
1346611	Bacteria	3.14836	42	No	0	Yes	2	Yes
1346614	Bacteria	5.28272	55.3766	Yes	1	No	3	Yes
134676	Bacteria	9.23985	71.3	No	0	No	1	Yes
1347340	Bacteria	1.66933	30.5	No	0	Yes	0	No
1348	Bacteria	2.15228	35.688	Yes	1	No	0	No
1348114	Bacteria	4.81599	39.9648	No	0	No	2	Yes
134821	Bacteria	0.727176	25.5	No	0	No	0	No
1348584	Bacteria	4.63511	34.7	No	0	No	0	No
1348585	Bacteria	4.56054	34.7	No	0	No	1	Yes
1348623	Bacteria	5.74664	37.8506	Yes	6	No	2	Yes
1348660	Bacteria	5.46731	56.2	No	0	No	2	Yes
1348662	Bacteria	2.0319	58.9	No	0	No	2	Yes
1348774	Bacteria	3.86356	62.604	Yes	2	No	2	Yes
1349	Bacteria	1.86384	36.7	No	0	No	0	No
134962	Bacteria	7.31011	68.1	No	0	Yes	1	Yes
1349754	Bacteria	5.64578	39.9	No	0	No	0	No
1349767	Bacteria	5.949	61.1	No	0	Yes	0	No
1349819	Bacteria	5.21086	66.7129	Yes	8	No	3	Yes
1349826	Bacteria	1.72397	30.481	Yes	1	Yes	1	Yes
1349827	Bacteria	1.80131	30.2691	Yes	1	Yes	1	Yes
1350461	Bacteria	2.74463	55.4675	Yes	1	No	1	Yes
1351	Bacteria	2.66825	37.8	No	0	Yes	14	Yes
1351755	Bacteria	2.88745	28.3	No	0	Yes	0	No
1352	Bacteria	2.80331	38.4072	Yes	1	No	30	Yes
1352356	Bacteria	1.6229	38.6	No	0	No	0	No
1352940	Bacteria	3.93897	35.6	No	0	Yes	0	No
1353	Bacteria	3.82148	42.3216	Yes	1	No	2	Yes
1353243	Bacteria	2.12228	38.3	No	0	No	1	Yes
1353260	Archaea	3.43071	34.1	No	0	No	0	No
1353976	Bacteria	2.81797	37.9836	Yes	1	No	0	No
1354	Bacteria	2.74169	37.1	No	0	Yes	1	Yes
1354030	Bacteria	5.36993	54.4	No	0	No	4	Yes
1354240	Bacteria	2.23448	35.2	No	0	Yes	1	Yes
1354275	Bacteria	6.23575	68.6	No	0	No	0	No
1354302	Bacteria	4.52799	62	No	0	No	1	Yes
1354304	Bacteria	3.65952	44.5	No	0	Yes	6	Yes
135461	Bacteria	4.03084	43.9	No	0	No	17	Yes
135487	Bacteria	6.46264	68.289	Yes	1	No	0	No
1355015	Bacteria	7.34607	69.9	No	0	No	0	No
1355100	Bacteria	5.30828	50.7667	Yes	5	No	7	Yes
1355101	Bacteria	5.33152	50.8177	Yes	5	No	6	Yes
1355330	Bacteria	4.62112	35.2	No	0	Yes	0	No
1355477	Bacteria	8.91061	64.1	No	0	No	4	Yes
135569	Bacteria	2.06795	33.1389	Yes	1	Yes	0	No
1356852	Bacteria	5.01059	61.8123	Yes	3	No	0	No
1356855	Bacteria	6.21253	66.6	No	0	Yes	0	No
1356861	Bacteria	1.85899	32.3	No	0	No	0	No
135719	Bacteria	4.77392	64.6175	Yes	6	Yes	0	No
135727	Bacteria	0.750803	23.2	No	0	No	0	No
1357279	Bacteria	5.81165	58.5585	Yes	1	No	3	Yes
1357292	Bacteria	6.03956	58.7976	Yes	3	No	0	No
135735	Bacteria	5.31398	36.4535	Yes	8	Yes	2	Yes
1357915	Bacteria	5.04157	66	No	0	No	0	No
1357916	Bacteria	4.28503	66.5	No	0	No	0	No
1357994	Bacteria	1.71898	30.5	No	0	Yes	2	Yes
1358	Bacteria	2.20822	35.3	No	0	No	22	Yes
1358004	Bacteria	5.11174	65.0467	Yes	1	No	0	No
1358015	Bacteria	5.12227	65.1	No	0	No	0	No
1358017	Bacteria	5.11514	65.1	No	0	No	0	No
1358019	Bacteria	5.26124	65.0063	Yes	3	No	0	No
1358027	Bacteria	2.14545	38.8	No	0	Yes	1	Yes
1358410	Bacteria	1.68502	31.3688	Yes	1	No	0	No
1358422	Bacteria	4.90182	50.7931	Yes	6	Yes	2	Yes
1359	Bacteria	2.62877	35.8048	Yes	4	No	1	Yes
1359184	Bacteria	2.46501	30.5	No	0	No	0	No
1360	Bacteria	2.73062	35.4946	Yes	4	No	12	Yes
1363	Bacteria	1.96593	38.8	No	0	No	1	Yes
1365176	Archaea	1.75026	46.5	No	0	Yes	0	No
1365186	Bacteria	5.37567	57.3971	Yes	1	No	2	Yes
1365188	Bacteria	1.04269	29.3728	Yes	5	No	0	No
1366	Bacteria	2.29223	39.7341	Yes	2	No	0	No
1366050	Bacteria	8.12585	65.9066	No	0	No	1	Yes
1366053	Bacteria	2.65851	41.1	No	0	Yes	8	Yes
136609	Bacteria	1.99344	37.7797	Yes	3	No	0	No
1367477	Bacteria	4.88471	46	No	0	No	0	No
1367847	Bacteria	4.87312	63.4088	Yes	5	No	8	Yes
1368166	Bacteria	2.8339	32.9	No	0	No	3	Yes
136857	Bacteria	2.72123	63.1	No	0	No	0	No
13689	Bacteria	4.00551	65.7	No	0	Yes	0	No
13690	Bacteria	5.66938	64.2727	Yes	2	No	0	No
1370126	Bacteria	4.17896	39.3	No	0	No	6	Yes
1374	Bacteria	3.48558	40.8977	Yes	1	No	0	No
137545	Bacteria	5.29295	55.1	No	0	No	0	No
137591	Bacteria	2.34291	45.3	No	0	No	2	Yes
1376	Bacteria	1.97426	42.6	No	0	Yes	3	Yes
1377	Bacteria	2.19988	39.4	No	0	No	0	No
137722	Bacteria	7.59974	67.6272	Yes	6	Yes	3	Yes
1379	Bacteria	1.92623	30.9	No	0	Yes	0	No
1379159	Bacteria	5.39699	64.2	No	0	No	2	Yes
1379270	Bacteria	4.71655	64.4	No	0	No	0	No
1379690	Bacteria	6.4753	41.9	No	0	No	2	Yes
1379702	Archaea	2.02977	39.7	No	0	Yes	0	No
1379870	Bacteria	7.02935	49.5	No	0	Yes	0	No
1379909	Bacteria	4.14374	49.2	No	0	No	0	No
1379910	Bacteria	4.82079	51.3	No	0	No	0	No
1380360	Bacteria	1.95155	35.0427	Yes	2	Yes	0	No
1380361	Bacteria	3.01315	46.7	No	0	Yes	0	No
138074	Bacteria	0.650317	20.9	No	0	No	0	No
1380767	Bacteria	1.68081	30.5	No	0	Yes	1	Yes
1380768	Bacteria	1.71937	30.5	No	0	Yes	2	Yes
1380773	Bacteria	2.04366	41.3	No	0	Yes	1	Yes
1380908	Bacteria	5.60317	57.2405	Yes	2	No	6	Yes
1381115	Bacteria	2.82084	32.9	No	0	No	3	Yes
1381124	Bacteria	2.33049	50.5599	Yes	1	Yes	6	Yes
138119	Bacteria	5.72753	47.4	No	0	Yes	1	Yes
1382510	Bacteria	4.3945	51.4	No	0	Yes	0	No
1382920	Bacteria	1.63321	38.8	No	0	No	0	No
1382921	Bacteria	1.63793	38.8	No	0	No	0	No
1382922	Bacteria	1.55383	39	No	0	No	0	No
1382923	Bacteria	1.5997	38.8	No	0	No	0	No
1382924	Bacteria	1.63485	38.8	No	0	No	0	No
1382925	Bacteria	1.59506	38.8	No	0	No	0	No
1382926	Bacteria	1.60034	38.8	No	0	No	0	No
1382927	Bacteria	1.63488	38.8	No	0	No	0	No
1383068	Bacteria	1.76643	30.4708	Yes	1	Yes	2	Yes
1383885	Bacteria	3.77247	38.1	No	0	No	0	No
1384061	Bacteria	6.62185	62.3	No	0	No	4	Yes
1384459	Bacteria	3.42496	62.8	No	0	No	6	Yes
1384484	Bacteria	2.86253	63.5	No	0	No	1	Yes
1385591	Bacteria	6.59091	66.2747	No	0	No	0	No
1385592	Bacteria	7.35753	66.4586	No	0	No	0	No
1385663	Bacteria	3.77714	57.3	No	0	No	0	No
1385664	Bacteria	4.36003	57.5145	Yes	1	No	0	No
1385720	Bacteria	1.64148	30.5	No	0	Yes	0	No
1385721	Bacteria	1.64147	30.5	No	0	Yes	0	No
1385722	Bacteria	1.64147	30.5	No	0	Yes	0	No
1385723	Bacteria	1.64148	30.5	No	0	Yes	0	No
1385724	Bacteria	1.64148	30.5	No	0	Yes	0	No
1385727	Bacteria	4.20461	45.9886	Yes	1	No	3	Yes
1385755	Bacteria	4.64355	50.8	No	0	Yes	4	Yes
1385937	Bacteria	2.07386	31.2115	Yes	1	Yes	1	Yes
1385938	Bacteria	2.24462	58.9	No	0	No	0	No
1385939	Bacteria	2.28892	58.7	No	0	Yes	1	Yes
1385940	Bacteria	2.35901	58.6	No	0	Yes	0	No
1385941	Bacteria	2.3159	58.7	No	0	Yes	0	No
1385942	Bacteria	2.33171	58.7	No	0	No	1	Yes
1386087	Bacteria	2.13996	51.8	No	0	No	1	Yes
138677	Bacteria	1.22656	40.6	No	0	No	0	No
1386967	Bacteria	4.57485	51.5	No	0	No	1	Yes
1386968	Bacteria	1.97896	32.4	No	0	Yes	1	Yes
1387353	Bacteria	7.6519	66.2465	Yes	2	Yes	0	No
1388749	Bacteria	1.79151	29.4	No	0	Yes	0	No
1388750	Bacteria	1.52303	29.9	No	0	Yes	0	No
1388751	Bacteria	1.78254	29.9	No	0	Yes	1	Yes
1388752	Bacteria	1.85299	29.8	No	0	No	1	Yes
1388753	Bacteria	1.76279	28.4457	Yes	2	Yes	0	No
1388758	Bacteria	1.40742	47	No	0	No	0	No
1388763	Bacteria	6.24786	63.4	No	0	No	6	Yes
1389004	Bacteria	4.19079	56.6	No	0	No	0	No
1389005	Bacteria	5.1768	54.8766	Yes	3	No	0	No
1389011	Bacteria	3.94685	60.268	Yes	6	No	0	No
1389192	Bacteria	7.82082	68.5561	Yes	1	No	0	No
1389489	Bacteria	2.68642	68.3	No	0	No	3	Yes
1389713	Bacteria	7.22425	66.8617	Yes	4	Yes	0	No
139	Bacteria	1.30155	28.5082	Yes	10	Yes	0	No
1390	Bacteria	3.90597	46.7	No	0	No	15	Yes
1390185	Bacteria	3.90525	40.3638	No	0	No	0	No
139021	Bacteria	3.90484	69.67	Yes	1	No	0	No
1390363	Bacteria	1.86221	32.3	No	0	No	0	No
1390395	Bacteria	3.93821	66.0897	Yes	2	No	0	No
1391653	Bacteria	4.35055	68.9	No	0	No	0	No
1391654	Bacteria	12.1915	66.1	No	0	No	1	Yes
1391726	Bacteria	1.66764	38.9	No	0	No	0	No
1391727	Bacteria	1.66724	38.9	No	0	No	0	No
1391728	Bacteria	1.6673	38.9	No	0	No	0	No
1392	Bacteria	5.22717	35.4	No	0	No	140	Yes
1392005	Bacteria	6.0627	61.9	No	0	No	2	Yes
1392476	Bacteria	2.73656	32.8	No	0	No	2	Yes
1392499	Bacteria	5.34104	57.2	No	0	No	0	No
1392500	Bacteria	5.32939	57.5	No	0	No	3	Yes
1392507	Bacteria	1.5452	41.7	No	0	No	0	No
1392837	Bacteria	5.48752	35.2625	Yes	2	No	5	Yes
1392854	Bacteria	5.2796	50.5516	Yes	3	Yes	0	No
1393	Bacteria	6.44394	47.4	No	0	No	0	No
1394	Bacteria	3.48558	52.4438	Yes	1	Yes	0	No
139438	Bacteria	2.99755	48.1	No	0	Yes	0	No
1394709	Bacteria	1.17776	31.1	No	0	No	2	Yes
1394710	Bacteria	0.878109	43.2	No	0	No	0	No
1394711	Bacteria	0.845464	49.4	No	0	No	0	No
1395570	Bacteria	8.48121	66.8102	No	0	No	1	Yes
1395589	Bacteria	4.91565	35.0663	Yes	3	Yes	0	No
1396	Bacteria	5.44835	35.52	Yes	1	No	39	Yes
1397	Bacteria	5.27442	35.7	No	0	No	0	No
1397108	Bacteria	3.09671	56.2	No	0	No	4	Yes
1397850	Bacteria	0.799088	30.8	No	0	No	0	No
1398	Bacteria	3.62464	46.3	No	0	Yes	9	Yes
1398490	Bacteria	0.987652	28.1628	Yes	2	No	0	No
1398491	Bacteria	0.992695	27.9977	Yes	2	No	0	No
1399047	Bacteria	5.27519	51.5563	Yes	6	Yes	0	No
1399115	Bacteria	3.16419	47.2	No	0	No	1	Yes
1399116	Bacteria	2.76087	35.3584	Yes	6	No	10	Yes
1400053	Bacteria	2.65725	41.5	No	0	Yes	0	No
1400867	Bacteria	3.92525	39.2009	Yes	2	No	4	Yes
1400868	Bacteria	6.81803	66.5	No	0	No	9	Yes
1401	Bacteria	7.35457	50.8736	Yes	1	No	0	No
1401087	Bacteria	4.50156	53.6	No	0	Yes	0	No
1401243	Bacteria	7.69291	61.8324	Yes	6	No	0	No
1401254	Bacteria	5.12309	60	No	0	No	0	No
1401256	Bacteria	2.66658	51.9726	Yes	1	No	5	Yes
1401257	Bacteria	5.39077	64.5842	Yes	1	No	3	Yes
1401325	Bacteria	2.39787	37.5	No	0	Yes	0	No
1401328	Bacteria	1.51864	34.5	No	0	No	0	No
1401639	Bacteria	4.02192	39.1	No	0	No	6	Yes
1401688	Bacteria	5.00657	50.7	No	0	Yes	0	No
1402	Bacteria	4.28772	46.2	No	0	No	10	Yes
1402135	Bacteria	5.1216	59.5101	Yes	7	No	3	Yes
1402210	Bacteria	5.53066	63.5086	Yes	2	Yes	0	No
1403053	Bacteria	4.13459	67.7	No	0	No	2	Yes
1403316	Bacteria	0.564395	27	No	0	No	0	No
1403335	Bacteria	2.37887	48.4	No	0	Yes	0	No
1403336	Bacteria	2.37249	48.3	No	0	Yes	0	No
1403338	Bacteria	2.24902	48.6	No	0	Yes	0	No
1403449	Bacteria	2.10738	41.7	No	0	Yes	0	No
1403831	Bacteria	4.52725	50.8	No	0	Yes	3	Yes
1404	Bacteria	5.44152	38.0384	Yes	5	No	0	No
1404245	Bacteria	3.56822	64.7345	Yes	1	No	0	No
1404258	Bacteria	4.03916	43.8	No	0	No	2	Yes
1404367	Bacteria	7.0395	64.3	No	0	No	0	No
1404768	Bacteria	7.04452	64.7	No	0	No	0	No
1405	Bacteria	5.6753	35.6237	Yes	5	No	8	Yes
1406	Bacteria	5.75694	45.7	No	0	No	5	Yes
1406314	Bacteria	5.8123	56.7812	Yes	4	Yes	3	Yes
1406860	Bacteria	4.76284	52.1	No	0	Yes	3	Yes
1406863	Bacteria	3.0183	32.798	Yes	2	No	5	Yes
1406864	Bacteria	0.825824	27	No	0	No	0	No
1407053	Bacteria	3.27754	57.1708	No	0	No	1	Yes
1407071	Bacteria	3.69129	39.8756	Yes	2	No	3	Yes
1407462	Bacteria	1.66043	38.9	No	0	No	0	No
1407463	Bacteria	1.66047	38.9	No	0	No	0	No
1407647	Bacteria	2.38285	44.3	No	0	Yes	2	Yes
1407653	Bacteria	1.45106	47	No	0	No	0	No
1408	Bacteria	3.71077	41.9917	Yes	1	Yes	32	Yes
1408159	Bacteria	2.01491	51.3	No	0	Yes	0	No
1408160	Bacteria	2.18761	38.8	No	0	Yes	0	No
1408176	Bacteria	1.69194	30.5	No	0	Yes	1	Yes
1408178	Bacteria	1.8455	39.1	No	0	Yes	0	No
1408186	Bacteria	1.88725	34.5	No	0	No	0	No
1408189	Bacteria	2.76974	60.5	No	0	No	3	Yes
1408204	Bacteria	1.13084	35.2657	Yes	3	Yes	0	No
1408206	Bacteria	1.78914	37.3	No	0	Yes	2	Yes
1408224	Bacteria	6.85305	62.1917	Yes	3	No	0	No
1408268	Bacteria	2.5426	53.3	No	0	Yes	2	Yes
1408272	Bacteria	6.55007	66.3	No	0	No	5	Yes
1408281	Bacteria	1.58898	39.3	No	0	Yes	0	No
1408283	Bacteria	4.36567	28.0293	Yes	1	Yes	2	Yes
1408285	Bacteria	3.89203	28	No	0	Yes	2	Yes
1409	Bacteria	4.23362	43.5	No	0	No	0	No
1410383	Bacteria	0.708439	25.1	No	0	No	0	No
1410384	Bacteria	0.960618	32.1	No	0	No	0	No
1410605	Bacteria	1.97816	63.3	No	0	No	0	No
1410606	Archaea	1.23213	33.2	No	0	No	0	No
1410916	Bacteria	4.76824	52.169	Yes	2	Yes	3	Yes
1411117	Bacteria	6.80014	72.8	No	0	Yes	0	No
1411621	Bacteria	4.86885	61	No	0	No	1	Yes
1411700	Bacteria	7.05575	65.8	No	0	Yes	17	Yes
1411902	Bacteria	3.9568	64.7772	Yes	7	Yes	0	No
1412452	Bacteria	4.68585	52.2	No	0	Yes	2	Yes
1412453	Bacteria	4.71231	52.2	No	0	Yes	3	Yes
1412454	Bacteria	4.681	52.2	No	0	Yes	2	Yes
1412455	Bacteria	4.70903	52.2	No	0	Yes	3	Yes
1412457	Bacteria	4.65416	52.2	No	0	Yes	2	Yes
1412466	Bacteria	4.67942	52.2	No	0	Yes	2	Yes
1412468	Bacteria	4.67929	52.2	No	0	Yes	2	Yes
1412470	Bacteria	4.71192	52.2	No	0	Yes	3	Yes
1412472	Bacteria	4.68585	52.2	No	0	Yes	2	Yes
1412473	Bacteria	4.68585	52.2	No	0	Yes	2	Yes
1412474	Bacteria	4.68585	52.2	No	0	Yes	2	Yes
1412485	Bacteria	4.68585	52.2	No	0	Yes	2	Yes
1412486	Bacteria	4.68585	52.2	No	0	Yes	2	Yes
1412487	Bacteria	4.68585	52.2	No	0	Yes	2	Yes
1412488	Bacteria	4.68566	52.2	No	0	Yes	2	Yes
1412491	Bacteria	4.68585	52.2	No	0	Yes	2	Yes
1412499	Bacteria	4.68585	52.2	No	0	Yes	2	Yes
1412529	Bacteria	4.68585	52.2	No	0	Yes	2	Yes
1412592	Bacteria	4.67995	52.2	No	0	Yes	2	Yes
1412594	Bacteria	4.68585	52.2	No	0	Yes	2	Yes
1412595	Bacteria	4.68585	52.2	No	0	Yes	2	Yes
1412596	Bacteria	4.68585	52.2	No	0	Yes	2	Yes
1412597	Bacteria	4.68585	52.2	No	0	Yes	2	Yes
1412600	Bacteria	4.68585	52.2	No	0	Yes	2	Yes
1412898	Bacteria	3.91683	46.5	No	0	No	0	No
1413214	Bacteria	5.82844	45.6	No	0	Yes	2	Yes
141451	Bacteria	6.37928	47.8	No	0	No	0	No
1414854	Bacteria	1.83821	39.7	No	0	No	0	No
1415165	Bacteria	3.94275	46.7	No	0	No	3	Yes
1415166	Bacteria	8.34853	67.8	No	0	Yes	3	Yes
1415167	Bacteria	4.03346	43.8	No	0	No	2	Yes
1415629	Bacteria	6.58004	66.2	No	0	No	6	Yes
1415630	Bacteria	7.01267	60.5	No	0	No	4	Yes
1415657	Bacteria	0.309299	32.7	No	0	No	0	No
1415773	Bacteria	0.702511	31.7	No	0	No	0	No
1415774	Bacteria	3.9146	27.4103	Yes	1	No	13	Yes
1415775	Bacteria	3.33863	28.2611	Yes	1	Yes	2	Yes
1415784	Bacteria	5.02542	35.552	Yes	2	No	1	Yes
14164	Bacteria	6.1567	62.3	No	0	No	0	No
1416627	Bacteria	3.50886	49.8	No	0	Yes	0	No
141679	Bacteria	5.68898	42.8	No	0	Yes	0	No
1416803	Bacteria	4.58737	66	No	0	No	0	No
1416806	Bacteria	6.16754	66.2	No	0	No	0	No
1416914	Bacteria	5.4293	64.7	No	0	No	2	Yes
1416915	Bacteria	5.27964	60.5	No	0	No	3	Yes
1417985	Bacteria	6.32055	35.5574	Yes	8	No	0	No
1417990	Bacteria	1.8387	35.5	No	0	Yes	0	No
1418105	Bacteria	7.31119	59.6336	Yes	3	No	0	No
1418107	Bacteria	5.02383	60.8	No	0	No	3	Yes
1418110	Bacteria	5.02386	60.8	No	0	No	3	Yes
1419584	Bacteria	5.00081	60.9	No	0	No	2	Yes
1419814	Bacteria	2.04114	41.1	No	0	No	0	No
142	Bacteria	1.30576	29.3419	Yes	7	Yes	0	No
1420012	Bacteria	5.54094	57.146	Yes	5	No	6	Yes
1420013	Bacteria	5.41722	57.4316	Yes	3	No	5	Yes
1420599	Bacteria	6.82789	63.3	No	0	No	2	Yes
1420885	Bacteria	4.03094	47.4557	No	0	No	0	No
1420916	Bacteria	3.9759	57.6	No	0	No	0	No
1420917	Bacteria	4.61653	57.1	No	0	No	0	No
1421	Bacteria	3.43658	39	No	0	No	7	Yes
1421338	Bacteria	4.56191	56.1	No	0	No	3	Yes
1421551	Bacteria	0.902487	28.4	No	0	No	0	No
14216	Bacteria	8.78328	74.2	No	0	Yes	0	No
1422	Bacteria	3.46682	52.1	No	0	Yes	0	No
1423	Bacteria	3.98167	46.5	No	0	No	54	Yes
1423138	Bacteria	4.11702	46.1	No	0	No	2	Yes
1423143	Bacteria	6.1382	35.1552	Yes	6	No	0	No
1423144	Bacteria	4.54016	59.4193	Yes	7	No	4	Yes
1423720	Bacteria	2.40192	35.5275	Yes	1	No	0	No
1423721	Bacteria	1.61035	43.7	No	0	Yes	0	No
1423723	Bacteria	2.17277	37.8	No	0	No	0	No
1423778	Bacteria	1.84548	35.6878	Yes	1	Yes	0	No
1423822	Bacteria	3.13867	43.1269	Yes	4	Yes	3	Yes
1423833	Bacteria	1.94314	41.1834	Yes	1	No	0	No
1423891	Bacteria	3.27803	57.2708	No	0	No	1	Yes
1423892	Bacteria	1.19672	29.7	No	0	No	0	No
1424294	Bacteria	5.81722	38.592	Yes	1	Yes	1	Yes
1426	Bacteria	3.87312	43.9	No	0	Yes	0	No
142649	Bacteria	0.7408	25	No	0	Yes	0	No
142650	Bacteria	0.865472	27.5	No	0	No	0	No
142651	Bacteria	0.814478	27.1	No	0	No	0	No
1426844	Bacteria	1.69692	38.8	No	0	No	0	No
1427342	Bacteria	6.72518	66.3	No	0	Yes	8	Yes
1427364	Bacteria	1.6894	35	No	0	No	0	No
1427366	Bacteria	4.53236	53.4	No	0	Yes	3	Yes
1427374	Bacteria	2.01384	35.4	No	0	Yes	1	Yes
1427516	Bacteria	4.41238	65.6	No	0	Yes	0	No
1427984	Bacteria	0.657101	22.5	No	0	No	0	No
1428	Bacteria	5.29139	35.4811	Yes	3	No	72	Yes
1428454	Bacteria	6.18699	29.8	No	0	No	4	Yes
1429044	Bacteria	5.23257	45.3212	Yes	1	No	2	Yes
1429244	Bacteria	6.01988	45.6	No	0	Yes	2	Yes
1429399	Bacteria	5.76297	66.868	Yes	1	No	4	Yes
1430440	Bacteria	4.3658	63.3	No	0	No	3	Yes
1431450	Bacteria	1.62454	38.9929	Yes	1	No	0	No
1431546	Bacteria	2.92644	60.9	No	0	No	0	No
1431547	Bacteria	1.05106	41.2636	Yes	1	No	0	No
1432049	Bacteria	6.99743	61.096	Yes	4	No	0	No
1432056	Bacteria	2.39345	39.6	No	0	Yes	3	Yes
1432059	Bacteria	1.48668	46.9	No	0	No	2	Yes
1432060	Bacteria	1.38231	48.7	No	0	No	0	No
1432061	Bacteria	1.36215	47.2	No	0	No	0	No
143221	Bacteria	4.86259	52.3	No	0	Yes	3	Yes
1432652	Bacteria	1.88119	32.2	No	0	Yes	0	No
1432656	Archaea	1.92091	52.9	No	0	Yes	0	No
1432792	Bacteria	6.08892	58.7	No	0	Yes	0	No
1433126	Bacteria	3.14923	44.9	No	0	Yes	4	Yes
1433144	Bacteria	4.08902	47.5207	No	0	No	0	No
1433287	Bacteria	2.24524	40.5	No	0	Yes	2	Yes
1433513	Bacteria	1.97248	40.2	No	0	Yes	0	No
143387	Bacteria	2.13598	35.3	No	0	Yes	0	No
143388	Bacteria	2.67842	34	No	0	Yes	0	No
1434099	Archaea	4.55349	39.8331	Yes	1	Yes	0	No
1434100	Archaea	4.21147	45.9	No	0	Yes	0	No
1434102	Archaea	3.91409	41.8	No	0	Yes	0	No
1434103	Archaea	4.13734	41.7	No	0	Yes	0	No
1434104	Archaea	2.39464	44	No	0	Yes	0	No
1434106	Archaea	4.48757	39.2691	Yes	1	Yes	0	No
1434107	Archaea	4.56045	39.1	No	0	Yes	0	No
1434108	Archaea	4.57491	39.169	Yes	1	Yes	0	No
1434109	Archaea	4.90719	39.267	Yes	1	Yes	0	No
1434110	Archaea	5.01861	41.3	No	0	Yes	0	No
1434111	Archaea	4.13981	41.8	No	0	Yes	0	No
1434113	Archaea	4.16624	41.5	No	0	Yes	0	No
1434114	Archaea	4.15434	41.4	No	0	Yes	0	No
1434115	Archaea	4.06655	41.5	No	0	Yes	0	No
1434117	Archaea	4.09648	41.5	No	0	Yes	0	No
1434118	Archaea	5.42789	42.6	No	0	Yes	0	No
1434119	Archaea	4.94111	43.1	No	0	Yes	0	No
1434120	Archaea	5.01756	42.9	No	0	Yes	0	No
1434121	Archaea	3.13023	41.2	No	0	Yes	0	No
1434123	Archaea	4.56388	39.7325	Yes	1	Yes	0	No
1434191	Bacteria	3.01966	63.4	No	0	No	0	No
1434214	Bacteria	2.13193	40.5	No	0	Yes	0	No
1434215	Bacteria	2.22829	40.4	No	0	Yes	0	No
1434306	Bacteria	9.78458	72.1	No	0	No	1	Yes
1434324	Bacteria	4.00514	46.5	No	0	No	2	Yes
1434770	Bacteria	1.07295	40.3	No	0	No	0	No
1434773	Bacteria	1.07295	40.3	No	0	No	0	No
1435044	Bacteria	6.00009	62.5	No	0	No	4	Yes
1435045	Bacteria	1.03068	28.9	No	0	No	0	No
1435046	Bacteria	4.81731	50.669	Yes	1	No	5	Yes
1435056	Bacteria	2.27249	59.6	No	0	Yes	1	Yes
1435058	Bacteria	5.94512	62.5	No	0	No	3	Yes
1435069	Bacteria	5.22193	43.9316	No	0	No	1	Yes
1435356	Bacteria	5.59051	67.8052	Yes	2	No	1	Yes
1435365	Bacteria	7.33762	68.0199	No	0	No	2	Yes
1435377	Archaea	2.06192	36.3	No	0	Yes	0	No
1435461	Bacteria	4.71854	50.7	No	0	Yes	3	Yes
1435984	Bacteria	7.22543	68.1653	No	0	No	2	Yes
1436299	Bacteria	2.32503	40.3	No	0	Yes	0	No
1437007	Bacteria	1.89212	38.5	No	0	Yes	6	Yes
1437364	Bacteria	1.78185	31.5	No	0	Yes	0	No
1437447	Bacteria	2.03169	36.8	No	0	Yes	0	No
1437453	Bacteria	8.12249	72.7113	Yes	2	Yes	0	No
1437594	Bacteria	2.19037	60	No	0	Yes	0	No
1437605	Bacteria	1.83006	62.7	No	0	Yes	4	Yes
1437774	Bacteria	0.713204	49.1	No	0	No	0	No
1437823	Bacteria	4.58666	44.2573	Yes	1	Yes	5	Yes
1437824	Bacteria	3.95282	68.9	No	0	Yes	4	Yes
1437838	Bacteria	3.03165	37.8743	Yes	1	No	2	Yes
1437856	Bacteria	4.41091	65.6	No	0	Yes	1	Yes
1437874	Bacteria	2.5948	74.7	No	0	No	0	No
1437875	Bacteria	2.60415	71.5	No	0	Yes	0	No
1439852	Bacteria	7.29646	67.9824	No	0	No	0	No
1439854	Bacteria	7.26476	68.0345	No	0	No	1	Yes
1439855	Bacteria	7.27244	68.0346	No	0	No	1	Yes
1440	Bacteria	5.81812	35.2064	Yes	6	No	5	Yes
1440052	Bacteria	4.70188	49.7	No	0	No	6	Yes
1440763	Bacteria	4.76549	64.7	No	0	No	1	Yes
1440772	Bacteria	1.79561	38.5	No	0	Yes	1	Yes
1441	Bacteria	6.1799	35.0858	Yes	6	No	7	Yes
1441379	Bacteria	0.857799	39.9	No	0	No	0	No
1441467	Bacteria	7.38239	67.4958	No	0	No	0	No
1441627	Bacteria	5.42859	50.4704	Yes	6	Yes	4	Yes
1441628	Bacteria	2.33059	54.5	No	0	No	0	No
1441629	Bacteria	5.98601	58.1	No	0	No	2	Yes
1441930	Bacteria	5.48818	50.9	No	0	Yes	2	Yes
1442032	Bacteria	8.15789	72.1554	Yes	1	Yes	0	No
1442136	Bacteria	3.55008	63	No	0	No	0	No
1443113	Bacteria	4.85087	48.0522	Yes	2	No	8	Yes
1444770	Bacteria	2.82453	53.3	No	0	Yes	0	No
1445510	Bacteria	6.47596	48.6	No	0	Yes	0	No
1445606	Bacteria	4.41508	65.6	No	0	Yes	1	Yes
1446494	Bacteria	3.06428	46.4634	Yes	4	No	5	Yes
1446701	Bacteria	5.2223	50.3939	Yes	4	No	0	No
1446707	Bacteria	5.04293	50.6917	Yes	3	Yes	0	No
1446746	Bacteria	5.01129	50.6391	Yes	2	Yes	0	No
1446792	Bacteria	3.98217	46.5	No	0	No	2	Yes
1446794	Bacteria	3.40925	70.4	No	0	No	0	No
1447714	Bacteria	1.05017	41.2643	Yes	1	No	0	No
1447715	Bacteria	2.0327	63.3	No	0	Yes	1	Yes
1447716	Bacteria	2.37098	56.1	No	0	Yes	1	Yes
1448139	Bacteria	4.79628	61.6	No	0	No	0	No
1448140	Bacteria	6.43344	66.4	No	0	Yes	2	Yes
1449088	Bacteria	3.9579	46.5	No	0	No	2	Yes
1449091	Bacteria	1.86232	32.3	No	0	No	0	No
1449752	Bacteria	2.59751	31.934	Yes	4	No	3	Yes
1449976	Bacteria	9.87493	70.6	No	0	No	1	Yes
1449978	Bacteria	6.9305	66.8371	Yes	1	No	0	No
1449979	Bacteria	5.4104	35.3026	Yes	1	No	5	Yes
1450520	Bacteria	2.4069	53.4865	Yes	1	No	0	No
1450527	Bacteria	1.87021	32.5	No	0	Yes	1	Yes
1450761	Bacteria	3.66484	44.8	No	0	Yes	2	Yes
1451189	Bacteria	2.71962	63.1768	Yes	1	Yes	3	Yes
1452	Bacteria	4.18082	43.3	No	0	No	3	Yes
145261	Archaea	1.68689	48.9	No	0	Yes	0	No
1452722	Bacteria	5.2298	38.2723	Yes	1	No	0	No
1452724	Bacteria	2.71591	32.7	No	0	Yes	0	No
1452725	Bacteria	2.83513	32.6	No	0	Yes	0	No
1452727	Bacteria	5.5053	35.2646	No	0	No	5	Yes
1452728	Bacteria	1.92724	32.3996	Yes	1	Yes	1	Yes
1452729	Bacteria	6.5727	35.0677	Yes	7	No	6	Yes
1453352	Bacteria	3.56981	39.4	No	0	No	0	No
1453429	Bacteria	1.44381	31.1	No	0	No	0	No
1453495	Bacteria	4.47109	47.7	No	0	No	4	Yes
1453496	Bacteria	4.71272	49	No	0	Yes	10	Yes
145391	Bacteria	2.25341	31.4	No	0	No	0	No
1453988	Bacteria	1.56501	29.7	No	0	No	0	No
1453989	Bacteria	1.51646	29.9	No	0	No	0	No
1453990	Bacteria	4.01293	43.8	No	0	No	1	Yes
1454006	Bacteria	3.30399	33.5	No	0	No	1	Yes
1454377	Bacteria	4.55089	47.282	Yes	1	Yes	3	Yes
1454382	Bacteria	5.59036	35.3171	Yes	1	No	4	Yes
145458	Bacteria	2.32829	61.5	No	0	Yes	0	No
1454583	Bacteria	4.8047	52.1827	Yes	1	Yes	4	Yes
1454584	Bacteria	4.98054	52.1435	Yes	1	Yes	5	Yes
1454585	Bacteria	4.94553	51.9794	Yes	1	Yes	4	Yes
1454586	Bacteria	4.8646	52.2099	Yes	1	Yes	4	Yes
1454587	Bacteria	4.67696	52.2	No	0	Yes	2	Yes
1454588	Bacteria	4.83639	52.2	No	0	Yes	5	Yes
1454589	Bacteria	4.78349	52.2	No	0	Yes	5	Yes
1454590	Bacteria	4.7316	52.2	No	0	Yes	4	Yes
1454592	Bacteria	4.66771	52.2	No	0	Yes	2	Yes
1454593	Bacteria	4.95472	52.1981	Yes	1	Yes	9	Yes
1454594	Bacteria	4.75103	52.2	No	0	Yes	4	Yes
1454596	Bacteria	4.6357	52.2	No	0	Yes	2	Yes
1454598	Bacteria	4.5872	52.3	No	0	Yes	0	No
[truncated: 5,087 more rows]
